# Supplementary material for: HPV status represents dominant trait driving delineation of survival-associated gene co-expression networks in head and neck cancer
Source: Cancer Gene Ther. 2022 Dec 27;30(4):629–40. doi: 10.1038/s41417-022-00577-9 (PMC10104777; doi:10.1038/s41417-022-00577-9)
Supplement: Supplementary file 1 [file 41417_2022_577_MOESM1_ESM.xls]

## Sheet: Brown_IS
TCGA_HNSCC_WGCNA_Brown_IS
Genes	pval tree	splitpoint	CoxReg	CoxWald	DiffCurvePval	Above Mean	Below Mean	High expression associated with increased survival?	High expression associated with decreased survival?
FBXL17	0.04841	-0.02843	0.73205	0.05086	0.0061	NO	YES	Yes	No
CPEB3	0.00047	-0.47308	0.64071	0.00036	8e-05	YES	NO	Yes	No
ZNF41	0.01907	0.34506	0.68769	0.01994	0.0001	YES	NO	Yes	No
SP1	0.0137	0.5072	0.56749	0.01155	0.00117	YES	NO	Yes	No
SYNJ1	0.00234	0.03976	0.61421	0.00279	7e-05	YES	NO	Yes	No
GPR75	0.03843	-0.37764	0.79821	0.03285	8e-05	YES	NO	Yes	No
APC	0.02844	0.08561	0.69589	0.02299	0.00298	YES	NO	Yes	No
FAM108B1	0.01059	-0.24155	0.61763	0.00918	0.00022	NO	YES	Yes	No
MBNL3	0.0091	0.8236	0.80397	0.0075	0.00198	YES	NO	Yes	No
SETD1B	0.03377	-0.49344	0.62903	0.02593	0.00057	NO	YES	Yes	No
PIGN	0.00936	0.30761	0.66396	0.01007	0.00577	YES	NO	Yes	No
MYSM1	0.04081	0.64299	0.76579	0.03527	0.00261	YES	NO	Yes	No
C3orf58	0.00665	0.22267	0.7693	0.00759	0.00012	YES	NO	Yes	No
PIKFYVE	0.02611	0.02775	0.71316	0.03144	6e-05	YES	NO	Yes	No
SBF1	0.0063	0.25306	0.61124	0.00677	0.00014	NO	YES	Yes	No
C11orf30	0.03919	0.03294	0.73703	0.03689	0.00078	YES	NO	Yes	No
PBRM1	0.024	0.36768	0.65197	0.0225	0.00313	YES	NO	Yes	No
MYCNOS	0.02463	-0.002	0.5567	0.01723	0.00172	NO	YES	Yes	No
PARD6A	0.00256	-0.88693	0.75038	0.00299	0.00019	NO	YES	Yes	No
TBC1D4	0.00834	-0.51246	0.69276	0.00626	0.00012	NO	YES	Yes	No
ATP9B	0.00173	-0.25963	0.56017	0.00156	0.00016	NO	YES	Yes	No
STAT3	0.04019	1.02549	0.65907	0.04164	0.02938	YES	NO	Yes	No
FAM118A	0.02149	-0.56077	0.61558	0.01747	6e-05	YES	NO	Yes	No
ZNF597	0.04563	0.808	0.81646	0.03858	0.03861	YES	NO	Yes	No
HIPK1	0.00716	0.50106	0.65967	0.00686	0.00195	YES	NO	Yes	No
LOC728743	0.00017	-1.35923	0.56341	0.00012	0.00012	YES	NO	Yes	No
MLL3	0.03078	0.16878	0.73031	0.02989	0.00459	YES	NO	Yes	No
MON2	0.0204	0.09218	0.58011	0.01663	0.00396	YES	NO	Yes	No
MGA	0.00079	0.43447	0.60478	0.00087	0	YES	NO	Yes	No
PHACTR4	0.01223	0.52033	0.56499	0.01436	0.00094	YES	NO	Yes	No
KIF27	0.01721	0.2391	0.7619	0.02029	6e-05	YES	NO	Yes	No
APPL1	0.02398	0.28648	0.65469	0.02758	0.00084	YES	NO	Yes	No
APPL2	0.01234	-0.35447	0.5829	0.011	0.00124	YES	NO	Yes	No
SLC16A8	0.00646	-0.02298	0.82631	0.00605	0.00055	NO	YES	Yes	No
DMXL1	0.00555	-0.21288	0.65342	0.00568	0.00079	NO	YES	Yes	No
ZBTB39	0.0432	-0.20899	0.7169	0.03709	0.00125	YES	NO	Yes	No
KIAA0892	0.01744	-0.2141	0.51233	0.01183	0.00362	YES	NO	Yes	No
RC3H1	0.00676	-0.14478	0.5026	0.00637	0.00092	NO	YES	Yes	No
HGSNAT	0.01502	-0.1022	0.63675	0.01218	8e-05	NO	YES	Yes	No
SMCHD1	0.04022	0.62574	0.71422	0.04003	0.00388	YES	NO	Yes	No
PRCD	0.00426	-0.71827	0.72623	0.00414	0.00126	YES	NO	Yes	No
FAM126B	0.0475	-0.48974	0.72042	0.04797	0.00571	NO	YES	Yes	No
S100A4	0.00827	-0.17052	0.71413	0.00789	4e-05	NO	YES	Yes	No
ZNF644	0.00191	0.23235	0.5553	0.00283	0.00019	YES	NO	Yes	No
INO80D	0.01449	0.11696	0.6305	0.01522	0.00208	YES	NO	Yes	No
ERBB2IP	0.04838	0.08597	0.68631	0.0452	0.00183	YES	NO	Yes	No
DPY19L2P4	0.04725	0.13152	0.74449	0.05169	0.0065	YES	NO	Yes	No
CCNG2	0.03638	0.14072	0.73398	0.03624	0.00409	YES	NO	Yes	No
FUZ	0.00769	-1.45767	0.77824	0.00768	0.00019	YES	NO	Yes	No
GCHFR	0.0033	0.263	0.77869	0.00375	2e-05	YES	NO	Yes	No
PCF11	0.00249	-0.24398	0.56633	0.00265	0.00035	YES	NO	Yes	No
NPB	0.00421	0.52846	0.8276	0.0044	4e-05	YES	NO	Yes	No
ATXN7L1	0.00256	-0.02116	0.54959	0.00234	0.00059	NO	YES	Yes	No
ARID2	0.00536	0.26383	0.59543	0.00533	3e-05	YES	NO	Yes	No
ZNF775	0.01039	0.1136	0.70616	0.0118	0.00028	YES	NO	Yes	No
SH3RF2	0.0265	1.97451	0.76731	0.01455	0.00184	NO	YES	Yes	No
BAZ2B	0.01783	-0.61682	0.6675	0.01494	0.00044	YES	NO	Yes	No
WDR47	0.03888	0.98264	0.75702	0.04462	0.00414	YES	NO	Yes	No
PER2	0.00011	-0.29035	0.58476	9e-05	0	NO	YES	Yes	No
PTPN13	0.00456	0.88338	0.77485	0.00399	3e-05	NO	YES	Yes	No
SERTAD2	0.02341	0.24145	0.69723	0.02668	0.01239	NO	YES	Yes	No
KANK3	0.00519	-0.87221	0.63344	0.00351	1e-05	YES	NO	Yes	No
WDR5B	0.04408	0.08138	0.66606	0.0407	0.0031	YES	NO	Yes	No
GNMT	0.01077	-0.52021	0.77719	0.01314	0.00031	NO	YES	Yes	No
TSHZ1	0.03118	-0.20702	0.72672	0.02672	0.00304	NO	YES	Yes	No
SENP7	0.00063	-0.15037	0.58469	0.00068	0.00032	NO	YES	Yes	No
ING4	0.01021	-0.43658	0.66291	0.00906	0.00135	YES	NO	Yes	No
FLJ10038	0.03986	-0.43379	0.70536	0.03625	0.00384	NO	YES	Yes	No
YTHDC2	0.01723	0.45411	0.67222	0.0191	0.00185	YES	NO	Yes	No
FARP2	0.0335	0.221	0.71076	0.03809	0.00222	YES	NO	Yes	No
MBNL1	0.04397	0.5464	0.63507	0.0461	0.00688	YES	NO	Yes	No
KIAA1671	0.02204	1.22557	0.74639	0.01605	0.00856	YES	NO	Yes	No
MSH3	0.04777	0.54633	0.64656	0.04028	0.01395	YES	NO	Yes	No
LOC100131193	0.0115	-0.77406	0.74384	0.01184	0.00238	YES	NO	Yes	No
PRKCH	0.00191	0.44649	0.544	0.00111	3e-05	NO	YES	Yes	No
AFF1	0.04932	0.07931	0.71528	0.05103	0.00274	YES	NO	Yes	No
FAM53A	0.02755	-0.97814	0.75623	0.0195	7e-05	YES	NO	Yes	No
POGZ	0.01187	-0.23041	0.57694	0.01542	0.00084	NO	YES	Yes	No
AMZ2P1	0.03828	-0.96101	0.77468	0.03918	0.00058	YES	NO	Yes	No
ZNF845	0.0047	0.49888	0.63619	0.00163	0.00387	YES	NO	Yes	No
ATAD2B	0.02455	0.4532	0.64758	0.02305	0.00622	YES	NO	Yes	No
NBPF14	0.04564	-0.23567	0.79637	0.03404	0.01646	YES	NO	Yes	No
PPIP5K2	0.0021	0.26792	0.55088	0.00245	0.0004	YES	NO	Yes	No
ZNF236	0.02984	0.1618	0.71517	0.02721	0.00199	YES	NO	Yes	No
NR2C2	0.01073	-0.15042	0.73411	0.00995	0	NO	YES	Yes	No
USP33	0.01984	0.13854	0.53146	0.01671	0.00575	YES	NO	Yes	No
NCRNA00095	0.00616	-0.25397	0.71688	0.00546	0.00301	NO	YES	Yes	No
WASF2	0.02651	1.05814	0.67542	0.02705	0.02964	YES	NO	Yes	No
KCNMB2	0.0257	-0.27726	0.81268	0.02598	0.01091	NO	YES	Yes	No
MYST3	0.00011	0.56017	0.60025	0.00012	0.00015	YES	NO	Yes	No
C1QTNF4	0.00609	-0.8668	0.78292	0.00632	0.00051	NO	YES	Yes	No
ZFYVE20	0.02355	0.20944	0.6048	0.029	0.0003	YES	NO	Yes	No
PUM2	0.01471	0.08549	0.5437	0.01448	0.00049	YES	NO	Yes	No
MYO6	0.03713	-0.01781	0.76407	0.04723	0.00084	NO	YES	Yes	No
NPFF	0.04192	-1.29609	0.80283	0.03355	0.00174	YES	NO	Yes	No
HERC1	0.00299	0.24459	0.57166	0.00253	6e-05	YES	NO	Yes	No
HERC2	0.04046	0.50975	0.69753	0.03156	0.00587	YES	NO	Yes	No
ZNF562	0.00702	0.39551	0.60818	0.00561	0.00105	YES	NO	Yes	No
C8G	0.01032	1.37683	0.83783	0.01961	0.00082	YES	NO	Yes	No
AHDC1	0.00194	0.52599	0.59575	0.00137	0.00056	YES	NO	Yes	No
PROCA1	0.0043	-0.04744	0.71898	0.00432	0.00188	NO	YES	Yes	No
PRRT1	0.03781	-1.1855	0.76983	0.03812	0.00244	YES	NO	Yes	No
PRRT3	0.02571	-0.7981	0.70847	0.0239	0.00879	NO	YES	Yes	No
MTMR12	0.01675	-0.27495	0.63664	0.01483	0.00055	YES	NO	Yes	No
CXADR	0.04186	0.97289	0.84889	0.02643	0.00468	YES	NO	Yes	No
ZNF836	0.03684	-0.18103	0.69177	0.03823	0.00288	YES	NO	Yes	No
CACNA1A	0.03245	-0.72915	0.82228	0.03075	0.00482	YES	NO	Yes	No
EIF2C4	0.00984	0.02715	0.64446	0.00761	2e-05	YES	NO	Yes	No
EIF2C1	0.03448	0.26938	0.65665	0.03732	0.01391	YES	NO	Yes	No
SIGIRR	0.00646	0.08982	0.71025	0.00672	0.00159	YES	NO	Yes	No
TMEM30A	0.03983	0.27752	0.67519	0.05857	0.00273	YES	NO	Yes	No
HIVEP1	0.0176	0.7281	0.74074	0.01628	0.0009	YES	NO	Yes	No
ZNF317	0.00561	0.33729	0.4979	0.00728	0.0053	YES	NO	Yes	No
DLG5	0.00793	0.97899	0.62414	0.00833	0.00049	YES	NO	Yes	No
MYST4	0.02916	0.00909	0.70762	0.02193	6e-05	YES	NO	Yes	No
PPP1R3D	0.01437	0.3049	0.68078	0.01065	0.00233	YES	NO	Yes	No
ZNF81	0.00523	0.26673	0.69986	0.00507	3e-05	YES	NO	Yes	No
C3orf47	0.03477	-0.9154	0.78915	0.0331	0.00777	YES	NO	Yes	No
ZNF37A	0.00115	0.28735	0.59827	0.00157	0.00014	YES	NO	Yes	No
PHIP	0.00068	0.22258	0.55449	0.00105	7e-05	YES	NO	Yes	No
ZNF619	0.03293	0.08343	0.76856	0.0361	0	YES	NO	Yes	No
DUSP16	0.00034	-0.19631	0.53777	0.00034	5e-05	YES	NO	Yes	No
SLC35A5	0.02238	0.20383	0.61064	0.01887	0.01099	YES	NO	Yes	No
FAM105B	0.02489	0.87803	0.63512	0.03185	0.00382	YES	NO	Yes	No
SGPP2	0.01056	1.42031	0.82084	0.00742	0.00578	YES	NO	Yes	No
FOXD4L1	0.006	-0.61381	0.719	0.00575	0.00039	YES	NO	Yes	No
MBTD1	0.00665	-0.35749	0.5871	0.00599	0.00098	NO	YES	Yes	No
ATXN7	0.00868	0.16945	0.62279	0.00789	0.00048	YES	NO	Yes	No
ZNF678	0.00843	0.29987	0.69642	0.00521	0.0008	YES	NO	Yes	No
CAMSAP1	0.04237	0.57662	0.68561	0.04063	0.00894	YES	NO	Yes	No
FCHO2	0.03928	0.19295	0.71964	0.03745	0.00322	YES	NO	Yes	No
P2RY4	0.01112	0.08465	0.67137	0.01525	0.00254	YES	NO	Yes	No
CDC14C	0.01525	0.72089	0.78097	0.01468	0.0009	YES	NO	Yes	No
CDC14B	0.00054	-0.02157	0.63562	0.00039	0.00081	NO	YES	Yes	No
ZNF407	0.03569	0.38351	0.67281	0.02921	0.01294	YES	NO	Yes	No
KIAA0240	0.0037	-0.10065	0.59447	0.00322	8e-05	NO	YES	Yes	No
TNKS	0.00519	-0.04883	0.60546	0.00524	0.00144	NO	YES	Yes	No
SETMAR	0.02315	-0.32529	0.68824	0.02108	0.00108	NO	YES	Yes	No
MBLAC2	0.02977	0.0348	0.70444	0.02641	0.00629	YES	NO	Yes	No
GALNT4	0.04107	-0.12625	0.73645	0.03607	0.00501	NO	YES	Yes	No
MAGI3	0.00267	0.08115	0.6923	0.0033	0.00027	YES	NO	Yes	No
PITPNM3	0.00056	1.31745	0.72029	0.00037	1e-05	YES	NO	Yes	No
IMPG1	0.00213	-0.13563	0.66301	0.00344	0.00121	NO	YES	Yes	No
ITSN2	0.00541	0.67487	0.63322	0.00471	0.00975	YES	NO	Yes	No
KIAA0467	0.00011	0.15179	0.45438	0.00012	0.00013	YES	NO	Yes	No
YPEL3	0.04726	-0.38051	0.72307	0.04601	0.00705	NO	YES	Yes	No
KIAA0430	0.00228	-0.11694	0.46844	0.00232	0.00048	NO	YES	Yes	No
MSL2	0.00072	0.13082	0.52302	0.00073	0.00053	YES	NO	Yes	No
DBP	0.00265	-0.68006	0.71537	0.00257	0.00284	YES	NO	Yes	No
ASTE1	0.00307	0.53481	0.58311	0.00258	0.00707	YES	NO	Yes	No
AMPD3	0.00396	1.1129	0.7116	0.00498	0.00019	YES	NO	Yes	No
TET2	0.0036	0.62036	0.64874	0.00389	0.0003	YES	NO	Yes	No
USP49	0.00114	-0.02414	0.68928	0.00124	1e-05	NO	YES	Yes	No
PPARGC1B	0.01528	1.83465	0.79887	0.01825	0.00195	YES	NO	Yes	No
CCR10	0.01855	0.25826	0.82296	0.02132	0.00183	YES	NO	Yes	No
APAF1	0.02727	-0.00638	0.65559	0.02806	0.00853	NO	YES	Yes	No
HOOK3	0.03563	-0.26145	0.67362	0.03334	0.00449	YES	NO	Yes	No
SMAD5OS	0.03987	0.93325	0.81618	0.0382	0.00852	YES	NO	Yes	No
PPARA	0.02482	-0.00483	0.68068	0.01901	0.00211	NO	YES	Yes	No
KLF3	0.02442	0.52356	0.68704	0.02108	0.00489	YES	NO	Yes	No
MAP3K13	0.0246	-0.09941	0.80527	0.0199	0.00107	NO	YES	Yes	No
GTF2IRD2	0.01044	-0.77689	0.64882	0.00947	0.00112	NO	YES	Yes	No
ZNF17	0.02491	0.13243	0.6373	0.02668	0.00329	YES	NO	Yes	No
MAP3K5	0.00148	0.09888	0.60196	0.00084	0.00129	NO	YES	Yes	No
MAST4	0.00623	1.24935	0.78031	0.00451	2e-05	YES	NO	Yes	No
TOP2B	0.00973	-0.11703	0.58124	0.01095	0.00013	NO	YES	Yes	No
LRRC8B	0.00152	0.82473	0.66055	0.00095	0.00119	YES	NO	Yes	No
MTF1	0.01474	0.98395	0.6741	0.01569	0.00415	YES	NO	Yes	No
SYNRG	0.02769	0.19427	0.54898	0.02243	0.00311	YES	NO	Yes	No
IQCB1	0.04225	0.3966	0.76971	0.04637	0.00243	YES	NO	Yes	No
MFSD6	0.04728	0.16638	0.76859	0.03952	0.00016	NO	YES	Yes	No
ARHGEF3	0.00522	0.19395	0.65277	0.00667	1e-05	YES	NO	Yes	No
RPL23AP53	0.01279	0.29902	0.66543	0.01263	0.00319	YES	NO	Yes	No
UBN2	0.01013	-0.18359	0.59541	0.007	0.00958	NO	YES	Yes	No
ZBTB1	0.03163	0.08085	0.61142	0.03311	5e-05	YES	NO	Yes	No
C12orf51	0.00456	-0.15732	0.59917	0.00359	6e-05	NO	YES	Yes	No
RBM33	0.00399	-0.12707	0.47702	0.00354	5e-05	YES	NO	Yes	No
RBM38	0.02638	1.00113	0.70458	0.02282	0.00519	YES	NO	Yes	No
KIAA1632	0.02786	0.07564	0.69716	0.02878	0.00409	YES	NO	Yes	No
CHADL	0.0115	1.22152	0.78238	0.0107	0.01474	YES	NO	Yes	No
CAPN7	0.01295	-0.13504	0.56648	0.01451	0.00191	NO	YES	Yes	No
C12orf35	0.02332	0.11894	0.71577	0.0202	0.00241	NO	YES	Yes	No
NCK1	0.00543	0.48774	0.67386	0.00537	0.00029	YES	NO	Yes	No
MKL2	0.0465	-0.11953	0.71055	0.04378	0.00206	NO	YES	Yes	No
GPT	0.03231	-0.81661	0.85846	0.0344	0.00776	YES	NO	Yes	No
CRTC1	0.0428	-0.31009	0.68746	0.03664	0.00462	NO	YES	Yes	No
BTBD9	0.02808	0.05733	0.69002	0.02893	0.01209	YES	NO	Yes	No
C16orf86	0.04908	-1.0588	0.77924	0.04441	0.00678	YES	NO	Yes	No
STOX2	0.02313	1.31369	0.82874	0.01742	0.00961	YES	NO	Yes	No
ELF2	0.0112	0.1607	0.54117	0.01192	0.00117	YES	NO	Yes	No
ACAP2	0.0197	0.46703	0.72252	0.01879	0.00055	YES	NO	Yes	No

## Sheet: Brown_DS
TCGA_HNSCC_WGCNA_Brown_DS
Genes	pval tree	splitpoint	CoxReg	CoxWald	DiffCurvePval	Above Mean	Below Mean	High expression associated with increased survival?	High expression associated with decreased survival?
RNF115	0.01846	0.15142	1.80639	0.01624	0.00222	YES	NO	No	Yes
ITGA6	0.00761	2.01398	1.27031	0.00728	0.00015	YES	NO	No	Yes
C14orf118	0.02038	0.87454	1.51061	0.0182	0.00035	YES	NO	No	Yes
ASGR1	0.00519	-1.08931	1.39304	0.0032	0.00036	YES	NO	No	Yes
HOXA1	5e-05	1.01585	1.63158	6e-05	4e-05	NO	YES	No	Yes
MYO1B	4e-05	0.55813	1.54134	7e-05	1e-05	NO	YES	No	Yes
EIF2AK2	0.0282	0.336	1.33846	0.03088	0.00173	NO	YES	No	Yes
EIF2AK4	0.04337	0.22081	1.5545	0.03533	0.00795	YES	NO	No	Yes
C14orf135	0.00867	0.06067	1.67519	0.00764	0.00201	YES	NO	No	Yes
LPCAT2	0.03702	0.9234	1.29321	0.03166	0.00198	YES	NO	No	Yes
PIGS	0.01273	-0.02095	1.82532	0.00952	0.00102	NO	YES	No	Yes
SSFA2	0.02608	0.00619	1.31781	0.02437	0.00163	NO	YES	No	Yes
C3orf52	0.01739	1.05965	1.35057	0.01679	0.0004	YES	NO	No	Yes
EIF2A	0.03175	0.67762	1.62584	0.026	0.00081	YES	NO	No	Yes
FAM91A1	0.0258	-0.00933	1.58993	0.02593	0.00495	NO	YES	No	Yes
IARS	0.04129	0.08112	1.50349	0.03952	0.00375	NO	YES	No	Yes
FUBP3	0.02422	0.43189	1.78532	0.01771	0.00027	YES	NO	No	Yes
DDX21	0.04905	0.64986	1.28391	0.04297	0.00852	NO	YES	No	Yes
PCNX	0.0463	0.06814	1.50609	0.04149	0.00715	NO	YES	No	Yes
PCDHGB2	0.0053	2.26151	1.1657	0.00507	4e-05	YES	NO	No	Yes
UBE2NL	0.03281	1.61182	1.52234	0.03034	0.00562	YES	NO	No	Yes
ADAM10	0.04002	0.33009	1.33178	0.03264	0.0063	YES	NO	No	Yes
CPNE8	0.00588	-0.7906	1.34385	0.00681	0.0081	NO	YES	No	Yes
EIF5A2	0.00034	0.25651	1.49377	0.00035	0	NO	YES	No	Yes
MAGT1	0.00745	-0.07092	1.86132	0.00739	0.00189	NO	YES	No	Yes
ECE2	0.02393	0.70581	1.35323	0.02185	0.0078	YES	NO	No	Yes
SMURF2	0.00128	-0.16844	1.89002	0.00087	0.00089	YES	NO	No	Yes
NAMPT	0.03816	-0.13644	1.22684	0.0424	0.00207	NO	YES	No	Yes
YIPF6	0.00336	0.49847	1.7869	0.00332	0.00062	YES	NO	No	Yes
CPSF2	0.0109	0.38999	1.78657	0.01201	0.00241	YES	NO	No	Yes
ALG3	0.00189	0.2034	1.5724	0.0024	0.00036	NO	YES	No	Yes
RCOR1	0.01583	-0.43886	1.3792	0.02693	0.01743	NO	YES	No	Yes
HABP4	0.02384	-0.42658	1.49647	0.01935	0.00068	NO	YES	No	Yes
AZIN1	0.00252	-0.2845	1.95264	0.00165	0.00137	YES	NO	No	Yes
KPNA4	0.01017	0.8918	1.79113	0.00959	0.00023	YES	NO	No	Yes
KPNA3	0.00261	-0.19845	1.90293	0.00193	0.00051	NO	YES	No	Yes
GPR89B	0.00589	0.19179	1.39431	0.00258	1e-05	YES	NO	No	Yes
PTPN9	0.01429	-0.12475	1.86622	0.0126	0.0008	YES	NO	No	Yes
AGPS	0.00097	0.03806	1.79303	0.00081	0.00112	NO	YES	No	Yes
AP2M1	0.0088	0.05841	1.50949	0.01129	0.00053	NO	YES	No	Yes
KIF16B	0.0476	0.53773	1.32395	0.04816	0.01095	YES	NO	No	Yes
GPR180	0.03272	0.84471	1.50002	0.02939	3e-05	YES	NO	No	Yes
ACLY	0.00615	-0.5615	1.69437	0.00569	0.00197	NO	YES	No	Yes
CD44	0.00528	0.95218	1.53117	0.00354	0.00204	NO	YES	No	Yes
ARCN1	0.00899	-0.65786	1.56709	0.01261	0.00345	YES	NO	No	Yes
MICALCL	0.01054	0.51714	1.18761	0.00995	0.0003	NO	YES	No	Yes
IL1RAP	0.03607	1.73833	1.27902	0.02674	0.00528	YES	NO	No	Yes
ULBP3	0.02891	1.66484	1.23744	0.02942	0.00521	YES	NO	No	Yes
SELT	0.00637	-0.36593	1.78276	0.00553	0.00241	NO	YES	No	Yes
FAM120B	0.00621	0.0127	1.89926	0.00563	0.00222	NO	YES	No	Yes
MSX1	0.00607	-0.28154	1.2991	0.00505	5e-05	YES	NO	No	Yes
ATF6	0.02038	0.17623	1.88582	0.01665	0.00117	YES	NO	No	Yes
DGCR6L	0.0471	-0.27614	1.39702	0.03539	0.00312	YES	NO	No	Yes
KIAA1161	0.02493	-0.76333	1.24209	0.02957	0.00059	NO	YES	No	Yes
SLC7A1	0.03747	0.15731	1.26172	0.04051	0.00561	NO	YES	No	Yes
TES	0.00842	0.72124	1.58268	0.00609	0.00032	YES	NO	No	Yes
IRS1	0.00199	-0.75105	1.30634	0.00304	0.00049	NO	YES	No	Yes
CDK8	0.02668	0.81903	1.50259	0.01849	1e-05	YES	NO	No	Yes
ARSJ	0.00357	1.19926	1.26546	0.00445	0.0019	NO	YES	No	Yes
ROBO3	0.00841	-0.73509	1.26556	0.00748	0.00223	YES	NO	No	Yes
PPIL4	0.01571	-0.41511	1.871	0.01477	0.0103	YES	NO	No	Yes
KIAA0196	0.00973	-0.17693	1.73989	0.01027	0.00596	NO	YES	No	Yes
UBE2W	0.02788	0.33491	1.5936	0.02505	0.00308	YES	NO	No	Yes
CRIM1	0.02008	-1.23562	1.29983	0.02385	0.00369	NO	YES	No	Yes
CXorf56	0.01023	0.06726	1.81711	0.00811	0.0043	YES	NO	No	Yes
IPO7	0.00747	-0.07883	1.65379	0.00678	0.00084	NO	YES	No	Yes
TMEM87B	0.0042	0.13089	1.89398	0.00334	0.00127	NO	YES	No	Yes
FXR1	0.00206	0.13505	1.75718	0.0015	0.0003	NO	YES	No	Yes
FITM2	0.04771	0.52646	1.39208	0.04066	0.00012	YES	NO	No	Yes
POTEF	0.00017	1.76186	1.69767	0.0001	1e-05	YES	NO	No	Yes
POTEE	0.00158	0.73039	1.43749	0.00121	6e-05	NO	YES	No	Yes
VAMP7	0.00595	0.17878	1.90838	0.0048	0.00318	YES	NO	No	Yes
PPFIBP1	0.02426	-0.07821	1.42918	0.02276	0.01558	NO	YES	No	Yes
BCORL1	0.0197	0.10121	1.41665	0.01831	0.00504	YES	NO	No	Yes
TSPAN5	0.00241	2.19747	1.37541	0.00253	0	YES	NO	No	Yes
SLC41A1	0.02724	0.0214	1.58989	0.02432	0.00583	YES	NO	No	Yes
COG6	0.02108	-0.65343	1.61117	0.01482	0.00921	YES	NO	No	Yes
MGAT2	0.00264	0.27473	1.95146	0.0021	0.00356	YES	NO	No	Yes
HSP90AB2P	0.00324	1.63627	1.70212	0.00215	3e-05	YES	NO	No	Yes
LOC100130331	0.03323	2.50478	1.40042	0.02581	0.00434	YES	NO	No	Yes
ASPH	0.00892	0.41444	1.42629	0.00785	0.00489	YES	NO	No	Yes
ANKRD40	0.00096	-0.19428	2.57503	0.00057	5e-05	YES	NO	No	Yes
ZAK	0.00587	0.965	1.41007	0.00542	0.00216	YES	NO	No	Yes
SNX6	0.00128	0.17069	1.91614	0.00085	6e-05	NO	YES	No	Yes
MTSS1	0.01219	1.32369	1.36146	0.01032	0.00045	YES	NO	No	Yes
RSPRY1	0.02032	0.20433	1.46809	0.01706	0.00198	YES	NO	No	Yes
IL28RA	0.02905	0.50144	1.26753	0.03367	0.00031	NO	YES	No	Yes
HERC3	0.02476	0.24103	1.33139	0.01956	0.00237	YES	NO	No	Yes
EIF3C	0.01357	0.68196	1.32708	0.01337	0.00198	NO	YES	No	Yes
DYNC1H1	0.00583	-0.10844	1.68171	0.00519	0.00205	NO	YES	No	Yes
FUBP1	0.04901	-0.07649	1.56594	0.03827	0.00808	NO	YES	No	Yes
MSN	0.01476	1.15181	1.40874	0.01158	0.00017	YES	NO	No	Yes
LONP2	0.00581	-0.63847	1.69925	0.00718	0.00388	YES	NO	No	Yes
YWHAG	5e-05	0.74817	2.44192	3e-05	0	YES	NO	No	Yes
NLN	0.01895	-0.16032	1.47406	0.01636	0.00084	NO	YES	No	Yes
FAM48A	0.03916	-0.45827	1.59306	0.03325	0.00478	YES	NO	No	Yes
TOP1P1	0.0252	0.62021	1.63312	0.02092	0.00121	YES	NO	No	Yes
IGF1R	0.01838	0.46681	1.40525	0.01678	0.0024	NO	YES	No	Yes
TMED7.TICAM2	0.00123	1.64504	1.41467	0.00063	1e-05	YES	NO	No	Yes
COPA	0.00894	0.27681	1.87028	0.00727	9e-05	YES	NO	No	Yes
NCKAP1	0.03535	0.02244	1.44743	0.02895	0.01855	NO	YES	No	Yes
RASAL2	0.04901	-0.50164	1.34295	0.05188	0.00074	NO	YES	No	Yes
TANC2	0.01686	0.00814	1.35275	0.01574	0.00056	NO	YES	No	Yes
SLC25A43	0.01182	0.64116	1.52737	0.00807	0.00146	NO	YES	No	Yes
SERINC3	0.00077	0.30336	1.87773	0.00067	5e-05	YES	NO	No	Yes
PCSK1N	0.00903	-0.11925	1.1483	0.0064	0.00033	NO	YES	No	Yes
SEC23A	0.0025	-0.09489	1.55557	0.00294	0.00135	NO	YES	No	Yes
SOAT1	0.03486	0.00854	1.42549	0.02881	0.00514	YES	NO	No	Yes
WWC2	0.00159	-0.59235	1.48717	0.00201	0.00053	YES	NO	No	Yes
KLF10	0.00327	0.33376	1.43533	0.00434	0.00011	NO	YES	No	Yes
HYOU1	0.0325	0.20609	1.45299	0.02998	0.01542	YES	NO	No	Yes
CDC42BPB	0.00683	-0.42109	1.48274	0.01744	0.00276	NO	YES	No	Yes
GATC	0.02548	0.82898	1.52243	0.0213	9e-05	YES	NO	No	Yes
LIMA1	0.0018	0.8215	1.49685	0.00167	1e-05	NO	YES	No	Yes
CGB2	0.02371	-0.33933	1.21526	0.02285	0.0042	NO	YES	No	Yes
NMD3	0.00358	0.74969	1.85955	0.00232	2e-05	YES	NO	No	Yes
WDR3	0.04352	0.3446	1.39947	0.03961	0.00264	YES	NO	No	Yes
FTO	0.00963	-0.61166	1.63367	0.00994	0.0007	YES	NO	No	Yes
NCSTN	0.01	-0.36023	1.87862	0.00723	0.00213	YES	NO	No	Yes
LAMA3	0.00952	2.44725	1.2071	0.00724	0.00109	NO	YES	No	Yes
MYOF	0.04552	0.4735	1.32645	0.03726	0.00298	NO	YES	No	Yes
PDZD8	0.04152	-0.86172	1.32408	0.03753	0.00677	NO	YES	No	Yes
TRIM32	0.01102	-0.01458	1.50851	0.00885	0.00065	NO	YES	No	Yes
MMGT1	0.01063	0.46895	1.81279	0.01086	0.00057	YES	NO	No	Yes
COPB1	0.00421	-0.53555	1.88995	0.00314	0.00891	NO	YES	No	Yes
ISG20L2	0.03657	0.32754	1.62849	0.03407	0.01193	YES	NO	No	Yes
C9orf5	0.0403	-0.73037	1.50674	0.03776	0.01471	YES	NO	No	Yes
ABL2	0.00238	0.64304	1.59623	0.00221	0.00153	YES	NO	No	Yes
ARMC1	0.01975	-0.26234	1.57684	0.0189	0.01069	NO	YES	No	Yes
LOC728024	0.01381	0.23917	1.71194	0.01228	0.00248	NO	YES	No	Yes
TOP1	0.03858	-0.04328	1.49209	0.03459	0.00075	NO	YES	No	Yes
FKBP1AP1	0.00103	0.98113	1.42942	0.00096	0.00012	YES	NO	No	Yes
SERINC1	0.03821	-0.25096	1.58944	0.03751	0.00608	NO	YES	No	Yes
PAPOLA	0.00359	-0.12059	2.16628	0.00325	0.0011	NO	YES	No	Yes
DCAF5	0.01599	0.27635	1.62033	0.0174	0.00496	YES	NO	No	Yes
CMIP	0.02243	0.92162	1.47366	0.02018	0.00013	YES	NO	No	Yes
ANO6	0.00448	-0.00994	1.55427	0.0044	0.00041	NO	YES	No	Yes
WDR44	0.02945	-0.13435	1.43043	0.03054	0.01016	NO	YES	No	Yes
KLF7	0.00234	0.46201	1.35521	0.00194	0.00022	NO	YES	No	Yes
HEATR3	0.00021	-0.00985	2.21805	0.00021	0.00105	NO	YES	No	Yes
VCL	0.00827	0.4332	1.56941	0.00717	0.00159	NO	YES	No	Yes
NOMO2	0.02489	0.31687	1.37993	0.02301	0.00252	YES	NO	No	Yes
CCRN4L	0.00287	0.3536	1.36829	0.00324	0.00048	NO	YES	No	Yes
MTDH	0.00027	0.05756	2.30136	0.00033	0.0004	NO	YES	No	Yes
XPR1	0.00052	0.92016	1.72348	0.00042	0.00015	YES	NO	No	Yes
ATP11A	0.03444	-1.20683	1.31701	0.03152	0.01595	YES	NO	No	Yes
TM9SF2	0.01159	0.29451	1.62906	0.00867	0.00113	YES	NO	No	Yes
LRP5	0.02426	-0.00559	1.40242	0.01799	0.00017	NO	YES	No	Yes
SNX12	0.03565	0.11759	1.46538	0.03199	0.0185	NO	YES	No	Yes
EGFR	0.04229	1.15959	1.17474	0.03263	0.0064	NO	YES	No	Yes
SLC38A7	0.00137	-0.12625	1.57841	0.00143	0.00027	NO	YES	No	Yes
JAG1	0.01361	0.51283	1.38749	0.01002	0.00505	NO	YES	No	Yes
SEC62	0.00066	-0.34669	1.96274	0.00059	0.00013	YES	NO	No	Yes
MYH9	0.03997	0.611	1.39187	0.03421	0.00055	NO	YES	No	Yes
PIP5K1A	0.0361	0.28002	1.61475	0.03215	0.00064	YES	NO	No	Yes
RNF217	0.00451	0.61246	1.40964	0.00589	0.00014	NO	YES	No	Yes
FAM126A	0.00805	0.59071	1.44516	0.00802	0.00413	NO	YES	No	Yes
UGGT1	0.04243	0.4601	1.64501	0.03624	0.00425	YES	NO	No	Yes
P704P	0.00079	1.38637	1.65215	0.00061	6e-05	NO	YES	No	Yes
PLEC	0.01162	0.2789	1.35932	0.01148	0.00366	NO	YES	No	Yes
ZNF746	0.03785	0.1861	1.48701	0.04438	0.00493	YES	NO	No	Yes
GOPC	0.01533	0.2609	1.63603	0.01315	0.0035	YES	NO	No	Yes
TBCK	0.01636	0.08551	1.52092	0.01769	0.00056	YES	NO	No	Yes
PARVB	0.0103	0.13746	1.31104	0.01249	0.00039	NO	YES	No	Yes
PSMD2	0.0048	1.04135	1.66784	0.00509	0.00165	YES	NO	No	Yes
MCFD2	0.00264	-0.25081	1.93989	0.00228	0.00172	YES	NO	No	Yes
RAG1	0.02862	1.10152	1.17568	0.02467	0.00374	YES	NO	No	Yes
HIATL1	0.0381	0.36639	1.60072	0.02903	0.00033	NO	YES	No	Yes
PTENP1	0.03043	-0.20212	1.4204	0.03618	0.00353	NO	YES	No	Yes
SYNC	0.02224	-1.05189	1.17289	0.02546	0.00058	NO	YES	No	Yes
LOC727896	0.01382	0.91018	1.407	0.01009	0.00167	NO	YES	No	Yes
TSC22D2	0.0312	-0.01297	1.26933	0.03202	0.00527	NO	YES	No	Yes
TCEAL3	0.01061	-1.61061	1.42737	0.00813	0.01101	YES	NO	No	Yes

## Sheet: Cyan_IS
TCGA_HNSCC_WGCNA-Cyan_IS
Genes	pval tree	splitpoint	CoxReg	CoxWald	DiffCurvePval	Above Mean	Below Mean	High expression associated with increased survival?	High expression associated with decreased survival?
SPN	0.00382	1.48862	0.80519	0.00421	0.01089	YES	NO	Yes	No
XPC	0.01341	-0.12437	0.59782	0.01071	0.00373	NO	YES	Yes	No
ATP2A3	0.00027	-0.11031	0.67398	0.00019	0.00012	NO	YES	Yes	No
ITGAL	0.00187	1.72138	0.8139	0.00215	0.00437	YES	NO	Yes	No
ART4	0.00279	0.2582	0.69052	0.0065	0.00134	YES	NO	Yes	No
CRTAM	0.00125	2.01251	0.79979	0.0017	0.00133	YES	NO	Yes	No
IL10RA	0.00349	-0.82254	0.77401	0.00325	0.00147	YES	NO	Yes	No
PNOC	1e-05	-0.17687	0.75312	1e-05	0	NO	YES	Yes	No
SP5	0.00543	-0.31781	0.83397	0.00655	0.00326	NO	YES	Yes	No
CFP	0.00186	-0.28248	0.74786	0.00144	3e-05	YES	NO	Yes	No
SIDT1	0.0009	-1.27326	0.7747	0.00068	2e-05	YES	NO	Yes	No
DPYSL2	0.01267	0.2748	0.67327	0.00975	0.00191	YES	NO	Yes	No
GPR15	0.00027	0.10518	0.81424	0.00032	0	NO	YES	Yes	No
TXNIP	0.04311	-2.44616	0.83698	0.0416	0.00447	YES	NO	Yes	No
CLIC2	0.03973	0.09648	0.8179	0.0429	0.00965	YES	NO	Yes	No
TMEM149	0.01101	0.21327	0.73711	0.01038	0.00462	YES	NO	Yes	No
ZAP70	0	0.64876	0.73262	1e-05	8e-05	YES	NO	Yes	No
B3GAT1	0.00288	-2.51424	0.77228	0.00323	7e-05	YES	NO	Yes	No
CSF2RA	0.01646	0.01856	0.78283	0.01543	0.00125	YES	NO	Yes	No
C2orf85	0.0031	0.42761	0.69844	0.00388	0.00089	YES	NO	Yes	No
MYO1G	0.02149	0.20373	0.81721	0.02102	0.00293	NO	YES	Yes	No
MYO1F	0.03996	-0.932	0.81709	0.03944	0.00254	YES	NO	Yes	No
OR52N4	0.00072	-0.37168	0.52107	0.00089	0.00013	NO	YES	Yes	No
LGALS9	0.00088	0.04424	0.73493	0.00102	0.00041	YES	NO	Yes	No
LGALS2	0.00387	1.86472	0.8396	0.00443	0.01053	YES	NO	Yes	No
C14orf139	0.00125	-0.16522	0.68449	0.00106	1e-05	YES	NO	Yes	No
ITGAD	0.02339	0.17357	0.81328	0.0269	0.00075	YES	NO	Yes	No
LOC96610	1e-05	0.31782	0.80309	1e-05	0	NO	YES	Yes	No
CEP120	0.00087	0.20566	0.53964	0.0014	8e-05	YES	NO	Yes	No
ARHGAP26	1e-05	0.52917	0.63761	4e-05	1e-05	YES	NO	Yes	No
ARHGAP25	0.01544	0.39571	0.75174	0.01432	0.00696	YES	NO	Yes	No
PRKCB	0.00069	0.6305	0.76628	0.00076	0.0001	YES	NO	Yes	No
BHLHA15	0.02402	-0.17321	0.84231	0.02444	0.00024	NO	YES	Yes	No
SLA2	0.00434	1.44851	0.82057	0.00453	0.00208	YES	NO	Yes	No
C15orf48	0.03587	2.18377	0.84285	0.03222	0.00539	YES	NO	Yes	No
EVI2A	0.03019	-1.98065	0.80668	0.0261	1e-05	YES	NO	Yes	No
EVI2B	0.00323	-1.91391	0.77649	0.00289	0.00014	YES	NO	Yes	No
AKAP5	0.00282	0.46051	0.73738	0.00353	0.00018	YES	NO	Yes	No
TAS1R3	0.01538	-0.37697	0.83427	0.01697	0.00261	NO	YES	Yes	No
CCL21	0.04548	-2.0409	0.91214	0.04055	0.00017	NO	YES	Yes	No
CCL22	7e-05	1.72287	0.70542	3e-05	0.0001	YES	NO	Yes	No
ALPK1	0.02394	0.39316	0.65833	0.01962	0.00397	YES	NO	Yes	No
SLC18A2	0.00385	-0.20024	0.79002	0.00357	0.00059	YES	NO	Yes	No
CCDC97	0.00385	0.39053	0.46557	0.00355	0.00017	YES	NO	Yes	No
ZNF831	0	0.43912	0.71989	0	2e-05	YES	NO	Yes	No
CD200R1	0.00877	-0.03012	0.79169	0.00649	0.00232	NO	YES	Yes	No
IL2RB	0.01358	1.7615	0.81997	0.01356	0.00405	YES	NO	Yes	No
RAB33A	0.04479	0.93175	0.7841	0.04421	0.01351	YES	NO	Yes	No
IL2RG	0.00032	1.6451	0.74973	0.00033	0.00023	YES	NO	Yes	No
NUP210	0.00442	1.57772	0.83217	0.00477	0.00589	YES	NO	Yes	No
GFI1B	0.0002	0.35649	0.60357	0.0005	0.00092	YES	NO	Yes	No
GPR120	0.00745	-0.99516	0.76973	0.00679	0.00046	YES	NO	Yes	No
BFSP2	1e-05	-0.18176	0.62134	2e-05	1e-05	YES	NO	Yes	No
P2RY8	0	-0.08268	0.65699	0	1e-05	NO	YES	Yes	No
MMP25	0.03185	-0.20469	0.81819	0.0291	0.00064	NO	YES	Yes	No
HVCN1	0.01437	1.0299	0.77627	0.01603	0.00334	YES	NO	Yes	No
RND1	0.01156	-0.19561	0.8122	0.01062	0.00081	NO	YES	Yes	No
NCF1	0.013	0.46911	0.82711	0.01654	0.00524	YES	NO	Yes	No
HLA.DRB5	0.02431	1.23941	0.86058	0.02417	0.01743	YES	NO	Yes	No
ACOXL	0.01259	-1.1944	0.74856	0.00895	1e-05	YES	NO	Yes	No
SASH3	0.00117	1.31624	0.76949	0.00133	0.00367	YES	NO	Yes	No
TTC24	5e-05	1.16321	0.70385	0.0001	0.00017	YES	NO	Yes	No
CNOT6L	0.00847	-0.17532	0.56822	0.00753	0.00011	YES	NO	Yes	No
IL18RAP	0.02407	-0.14316	0.83933	0.02435	0.00335	NO	YES	Yes	No
IL17REL	0	0.7756	0.71078	2e-05	0	YES	NO	Yes	No
UBE2J1	0.03457	0.24004	0.58983	0.03486	0.01444	YES	NO	Yes	No
TBX21	0.01171	0.86876	0.84471	0.01413	0.00141	YES	NO	Yes	No
CEND1	0.02453	-1.31981	0.81614	0.03803	0.00081	YES	NO	Yes	No
TMEM156	0.00121	-0.10186	0.76557	0.00151	9e-05	NO	YES	Yes	No
RHOXF1	0.0007	0.99331	0.68462	0.00158	0.00091	YES	NO	Yes	No
GPRIN3	0.00909	-0.68131	0.81279	0.00798	0.00275	YES	NO	Yes	No
DENND2D	0.00018	0.70557	0.61861	0.00027	2e-05	YES	NO	Yes	No
ZNF366	0.01388	0.18882	0.82542	0.01193	0.0028	YES	NO	Yes	No
PRF1	0.03598	-0.37077	0.86162	0.03455	0.00914	NO	YES	Yes	No
RFX5	0.01935	0.83274	0.67387	0.02292	0.03328	YES	NO	Yes	No
IL23R	0.00732	0.6151	0.70831	0.00791	0.0002	YES	NO	Yes	No
EOMES	0.00927	1.79147	0.84734	0.01206	0.00056	YES	NO	Yes	No
KIAA0748	0.00183	1.60552	0.78189	0.00192	0.00355	YES	NO	Yes	No
CNR2	1e-05	-0.47258	0.66426	2e-05	0	YES	NO	Yes	No
ICOS	0.00078	1.45425	0.79157	0.00084	0.00076	YES	NO	Yes	No
CPNE5	2e-05	0.16645	0.64516	3e-05	5e-05	YES	NO	Yes	No
UCP2	0.02147	-1.34475	0.7835	0.01665	0.00061	YES	NO	Yes	No
MFNG	0.02322	-1.14806	0.78839	0.02388	0.00616	YES	NO	Yes	No
UPK3A	0.01332	-1.64943	0.70336	0.00849	0	YES	NO	Yes	No
VCAM1	0.00016	-1.1628	0.78041	0.00021	4e-05	YES	NO	Yes	No
TIGIT	0.00155	2.52083	0.81496	0.00187	0.00386	YES	NO	Yes	No
POU2AF1	4e-05	-0.12366	0.78769	3e-05	0	NO	YES	Yes	No
CYSLTR1	0.03121	-0.61328	0.82049	0.02602	0.00045	YES	NO	Yes	No
KEL	0.00095	1.32759	0.83584	0.00284	0.00017	YES	NO	Yes	No
RNF125	0.01577	-0.03012	0.74292	0.01288	0.00174	NO	YES	Yes	No
ABI3	0.02966	-0.47976	0.79723	0.02866	0.00148	YES	NO	Yes	No
TESC	0.00975	-1.85236	0.7914	0.01154	0.00102	YES	NO	Yes	No
RHOH	0.00287	-0.15323	0.77607	0.00295	0.00048	NO	YES	Yes	No
IL21	0.00079	0.45234	0.50714	0.00156	8e-05	YES	NO	Yes	No
IL26	0.00208	-0.02891	0.70374	0.00302	0.00098	NO	YES	Yes	No
IL12RB1	0.02175	0.27817	0.84803	0.02118	0.00494	NO	YES	Yes	No
KIF25	0.00216	0.13188	0.74875	0.00415	0.00051	YES	NO	Yes	No
RAB42	0.0465	1.17548	0.84841	0.05605	0.0019	YES	NO	Yes	No
CTLA4	0.00068	0.98129	0.7815	0.00064	9e-05	NO	YES	Yes	No
KIR3DL2	0.00404	1.86732	0.79428	0.0065	0.00091	YES	NO	Yes	No
KCNA2	0	0.18673	0.6826	5e-05	0	YES	NO	Yes	No
KCNA3	0	-0.1278	0.71428	0	0	NO	YES	Yes	No
RHOF	0.00562	-0.15438	0.78847	0.00442	1e-05	NO	YES	Yes	No
JMJD5	0.04978	-0.01287	0.69112	0.0531	0.00161	NO	YES	Yes	No
SLFN14	0.00087	-0.05121	0.54539	0.00128	0.00035	NO	YES	Yes	No
PLA2G2D	0.0016	2.55488	0.87083	0.00238	0.00073	YES	NO	Yes	No
CYFIP2	0.02496	-0.62519	0.80844	0.02413	0.00225	NO	YES	Yes	No
PARP15	0	1.27118	0.69008	1e-05	9e-05	YES	NO	Yes	No
MLLT6	0.00486	0.1144	0.59025	0.00517	0.00337	YES	NO	Yes	No
LOC284749	0.00748	1.42053	0.78807	0.01072	0.01544	YES	NO	Yes	No
BCL2	1e-05	-0.59252	0.65627	1e-05	0	NO	YES	Yes	No
CX3CR1	0.00783	-2.06884	0.80583	0.0057	2e-05	YES	NO	Yes	No
DTHD1	0.00011	0.67509	0.74227	0.00024	0	YES	NO	Yes	No
TLR10	9e-05	1.83402	0.75599	0.00012	0.00252	YES	NO	Yes	No
LOC728989	0.00821	0.00911	0.72163	0.0087	0.00043	YES	NO	Yes	No
NFKBID	0.00131	-0.3722	0.66622	0.00137	9e-05	NO	YES	Yes	No
LOC401463	0.00061	-0.44321	0.58261	0.00078	0.00015	YES	NO	Yes	No
PTPRC	0.00206	1.09688	0.80349	0.00202	0.00204	YES	NO	Yes	No
SIRPG	0.0004	2.55469	0.79926	0.00038	0.00108	YES	NO	Yes	No
PRSS36	7e-05	0.54457	0.62466	6e-05	0	YES	NO	Yes	No
RPGRIP1	0.00471	-0.19143	0.68957	0.00491	0.00143	NO	YES	Yes	No
FAM172A	0.00187	-1.22573	0.60481	0.00161	0.0001	YES	NO	Yes	No
P2RY10	7e-05	0.81896	0.7609	9e-05	7e-05	YES	NO	Yes	No
PIM2	0.00149	0.14665	0.74767	0.00177	9e-05	YES	NO	Yes	No
SMAP2	0.00075	0.18924	0.52123	0.001	0.00044	YES	NO	Yes	No
FCAMR	0.00072	0.25741	0.75349	0.00209	0.00042	YES	NO	Yes	No
SIGLEC6	0.0193	-0.36809	0.82205	0.0193	0.00441	YES	NO	Yes	No
FAIM3	0.00941	1.47819	0.78695	0.01095	0.00104	YES	NO	Yes	No
PLA2G4A	0.01112	-1.00992	0.85311	0.01001	0.00018	NO	YES	Yes	No
KLRB1	9e-05	-0.21501	0.76161	0.00011	2e-05	NO	YES	Yes	No
MMAA	0.02237	0.15918	0.65586	0.02261	0.0055	YES	NO	Yes	No
RASGEF1B	0.0014	0.67565	0.68088	0.00094	0.00212	YES	NO	Yes	No
IRF4	1e-05	0.5562	0.73286	0	0	YES	NO	Yes	No
IRF8	0.00368	0.79817	0.80339	0.00418	0.00151	YES	NO	Yes	No
FAM78A	0.00211	-0.72934	0.72037	0.00203	0.00168	YES	NO	Yes	No
LY75	0.01634	-1.27125	0.84218	0.0144	0	NO	YES	Yes	No
CSF2RB	0.00017	-0.08612	0.71223	0.00012	0	NO	YES	Yes	No
GAB3	0.00313	-0.20986	0.72975	0.00382	0.00096	NO	YES	Yes	No
ITK	0.00014	1.02777	0.77854	0.00016	0.00032	YES	NO	Yes	No
KLKB1	0.02544	-0.8986	0.78164	0.02821	0.01719	NO	YES	Yes	No
HMHA1	0.00343	-0.04327	0.6777	0.00446	0.0003	NO	YES	Yes	No
PPM1M	0.01815	-0.28517	0.66784	0.01683	0.00216	NO	YES	Yes	No
CRLF2	1e-05	0.88732	0.55888	3e-05	0.00019	YES	NO	Yes	No
RORB	1e-05	1.19107	0.76646	4e-05	1e-05	YES	NO	Yes	No
UNC119B	0.02175	0.49795	0.69625	0.02071	0.02333	YES	NO	Yes	No
CR2	3e-05	2.09953	0.80353	8e-05	0.00046	YES	NO	Yes	No
TNFRSF1B	0.00681	-0.47653	0.75442	0.00551	0.00077	YES	NO	Yes	No
ZNF671	0.02436	-1.82834	0.76613	0.02051	0.00307	YES	NO	Yes	No
PTPN7	0.00271	1.1571	0.80054	0.00333	0.00277	YES	NO	Yes	No
CD69	0.01621	-0.32496	0.83308	0.01611	0.00245	YES	NO	Yes	No
GPR55	1e-05	-0.16382	0.69284	1e-05	0	NO	YES	Yes	No
IL21R	0.00519	-0.20507	0.81452	0.00454	0.00547	NO	YES	Yes	No
NCRNA00158	0.03144	0.41269	0.74233	0.034	0.00034	YES	NO	Yes	No
TPSD1	0.0137	0.30473	0.88733	0.01562	0.00075	YES	NO	Yes	No
TSPAN32	0.00162	-0.42726	0.75304	0.00169	0.00016	NO	YES	Yes	No
PDCD1	0.01406	1.67485	0.85281	0.01643	0.00762	YES	NO	Yes	No
KLRD1	0.02022	1.29424	0.85585	0.02168	0.0089	YES	NO	Yes	No
ZNF101	6e-05	0.22861	0.43301	7e-05	0	YES	NO	Yes	No
RAB39B	0.00031	-1.01706	0.74187	0.00036	5e-05	NO	YES	Yes	No
IL12B	0.00613	0.98721	0.78724	0.00851	0.00126	YES	NO	Yes	No
C13orf18	0.00265	0.11932	0.73662	0.00189	0.00643	YES	NO	Yes	No
PIK3CG	0.00279	0.6505	0.80131	0.00258	0.00097	YES	NO	Yes	No
KIR3DX1	0.00192	0.10034	0.55587	0.00301	0.00173	YES	NO	Yes	No
RFPL1S	0.00827	1.49251	0.84903	0.01513	0.00024	YES	NO	Yes	No
PTPRCAP	9e-05	-0.08976	0.7669	0.00012	5e-05	NO	YES	Yes	No
SLFN12L	0.00231	1.26156	0.74773	0.00277	0.00121	YES	NO	Yes	No
CD48	0.00353	1.54887	0.80878	0.00406	0.00149	YES	NO	Yes	No
COL23A1	0.02829	1.27136	0.81569	0.02959	0.00334	YES	NO	Yes	No
SYT15	0.01084	1.13979	0.77106	0.01132	0.00866	YES	NO	Yes	No
ARRDC5	5e-05	0.32052	0.62905	0.0001	7e-05	YES	NO	Yes	No
ARRDC2	0.01943	0.33737	0.66462	0.01721	0.00745	YES	NO	Yes	No
PAK3	0.03496	0.7317	0.85362	0.04643	0.0022	YES	NO	Yes	No
LOC115110	0.01951	-0.35548	0.80044	0.02398	0.00104	NO	YES	Yes	No
FAM159A	0.03031	-0.20055	0.82773	0.02904	0.0027	NO	YES	Yes	No
SMARCA2	0.00898	0.17468	0.72823	0.01172	0.00026	YES	NO	Yes	No
XCL2	0.0102	0.09905	0.80372	0.0122	0.00187	NO	YES	Yes	No
CYTH1	0.04454	0.42841	0.64635	0.04656	0.0047	YES	NO	Yes	No
CUL9	0	0.58593	0.48843	0	0	YES	NO	Yes	No
FCER2	0.00258	1.08145	0.82534	0.00576	0.0015	YES	NO	Yes	No
ARHGAP9	0.00298	0.80807	0.77878	0.00394	0.00104	YES	NO	Yes	No
ARHGAP4	0.00016	0.09326	0.72514	0.00019	0.00011	YES	NO	Yes	No
SLA	0.01351	0.97877	0.80032	0.01342	0.00092	YES	NO	Yes	No
HEMGN	0.00166	-0.01848	0.48932	0.00203	0.00028	NO	YES	Yes	No
CD79B	3e-05	0.36397	0.72893	4e-05	0.00011	YES	NO	Yes	No
CD79A	0	-0.13707	0.7853	0	0	NO	YES	Yes	No
GMFG	0.02652	-1.09084	0.77023	0.02328	0.00023	YES	NO	Yes	No
CBLN2	4e-05	1.51104	0.81727	0.00014	2e-05	YES	NO	Yes	No
IDO2	0.00015	-0.46695	0.6942	0.00017	0.00015	NO	YES	Yes	No
TTBK1	0.00037	-1.55504	0.68856	0.00027	3e-05	YES	NO	Yes	No
CD28	5e-05	0.30759	0.7239	5e-05	0.0002	YES	NO	Yes	No
CD27	1e-05	0.17556	0.76026	1e-05	0	NO	YES	Yes	No
NEURL1B	0.01235	1.58909	0.76278	0.01628	0.0025	YES	NO	Yes	No
MFSD7	0.03299	0.61626	0.79806	0.03043	0.01059	YES	NO	Yes	No
RASSF2	4e-05	-0.94181	0.65038	3e-05	5e-05	YES	NO	Yes	No
RASSF5	0.00105	1.3372	0.65643	0.00093	0.00116	YES	NO	Yes	No
LPXN	0.01255	-0.78439	0.76894	0.01345	0.00031	YES	NO	Yes	No
NOTCH1	0.04329	1.55231	0.79881	0.04055	0.01974	YES	NO	Yes	No
BCL2L14	0.00125	2.23302	0.81346	0.00128	0.00531	YES	NO	Yes	No
TTC16	0.00774	-1.12487	0.76787	0.00896	0.00092	YES	NO	Yes	No
BCL2L11	0.00062	0.22951	0.52834	0.00057	2e-05	YES	NO	Yes	No
ZNF558	0.00299	0.18764	0.5769	0.00158	0.0029	YES	NO	Yes	No
HSF5	0.00014	0.51819	0.54259	0.00014	0.00047	YES	NO	Yes	No
CXCL13	0.00247	2.61792	0.84397	0.00234	0.00093	YES	NO	Yes	No
N4BP2L1	0.03613	-0.15332	0.79598	0.03339	0.00343	NO	YES	Yes	No
TNFRSF4	0.00027	0.33953	0.6982	0.00028	2e-05	NO	YES	Yes	No
MEI1	2e-05	2.62669	0.78474	6e-05	0.00014	YES	NO	Yes	No
NCKAP1L	0.02032	1.48129	0.82596	0.01923	0.01089	YES	NO	Yes	No
SH2D3C	0.00032	0.38435	0.59491	0.00037	0.00158	YES	NO	Yes	No
HERPUD1	0.01973	-0.18235	0.646	0.02041	0.00962	NO	YES	Yes	No
NCR1	0.01997	1.90432	0.81009	0.02801	0.00719	YES	NO	Yes	No
CXCR2P1	0.04147	1.02912	0.90593	0.04434	0.00566	YES	NO	Yes	No
TULP1	0.0231	0.09308	0.78606	0.02394	0.00276	NO	YES	Yes	No
C9orf45	3e-05	0.0018	0.72936	8e-05	2e-05	YES	NO	Yes	No
FCER1A	0.02531	0.11689	0.87042	0.02202	0.00034	NO	YES	Yes	No
S1PR4	2e-05	0.0165	0.70981	3e-05	3e-05	NO	YES	Yes	No
CFLAR	0.02182	0.01866	0.66731	0.01995	0.00312	NO	YES	Yes	No
RGL1	0.00221	-1.1638	0.62463	0.00152	0	YES	NO	Yes	No
ROBO1	0.00309	0.96901	0.78632	0.00284	0.00214	YES	NO	Yes	No
RGL4	0.00469	1.46321	0.78522	0.00658	0.00335	YES	NO	Yes	No
CTSW	0.01622	0.66448	0.86549	0.01881	0.00455	YES	NO	Yes	No
NLRP14	0.04464	-0.09644	0.73545	0.04842	0.00797	NO	YES	Yes	No
CARD9	0.02099	0.85656	0.81966	0.02482	0.00434	YES	NO	Yes	No
CARD8	0.01362	0.06618	0.62716	0.01732	0.00045	YES	NO	Yes	No
GPR65	0.01081	-1.27572	0.77831	0.00888	0.00022	YES	NO	Yes	No
IL2	7e-05	0.1021	0.42109	0.00025	0.0001	YES	NO	Yes	No
BIRC3	0.01658	0.68289	0.82543	0.01539	0.00075	YES	NO	Yes	No
INSM1	0.00275	-1.87661	0.75981	0.0014	1e-05	YES	NO	Yes	No
FAM53B	0	0.66499	0.46074	0	0.00014	YES	NO	Yes	No
LYZ	0.00991	0.5153	0.85766	0.01085	0.00091	YES	NO	Yes	No
SUSD3	0.03983	0.38416	0.82609	0.03905	0.00615	YES	NO	Yes	No
LY9	0.00017	0.16203	0.78579	0.00022	5e-05	NO	YES	Yes	No
PSTPIP1	0.00687	0.62136	0.77094	0.00802	0.00099	YES	NO	Yes	No
PYHIN1	0.00374	1.8159	0.82688	0.00484	0.00146	YES	NO	Yes	No
PAQR8	0.00097	-0.37534	0.68791	0.00092	0.00014	NO	YES	Yes	No
C5orf20	1e-05	0.6967	0.73832	1e-05	2e-05	YES	NO	Yes	No
TDRD10	0.00449	-0.1227	0.81777	0.00819	0.00187	NO	YES	Yes	No
INPP1	0.00967	1.03284	0.75952	0.01052	0.00437	YES	NO	Yes	No
RLTPR	1e-05	1.29559	0.68285	1e-05	3e-05	YES	NO	Yes	No
TYK2	0.00036	0.30161	0.47202	0.00067	5e-05	YES	NO	Yes	No
GZMB	0.02698	2.35895	0.87469	0.02771	0.00436	YES	NO	Yes	No
GZMM	7e-05	-0.23635	0.76887	8e-05	0	YES	NO	Yes	No
GZMK	0.00146	1.56402	0.84649	0.00172	0.00018	YES	NO	Yes	No
MAP4K1	0.00025	0.25293	0.75895	0.00032	0.00039	YES	NO	Yes	No
KLRG1	0.00014	0.1359	0.6936	0.00018	8e-05	YES	NO	Yes	No
MIR155HG	0.01344	1.15803	0.80801	0.01519	0.00321	YES	NO	Yes	No
TMEM168	0.02408	-0.39673	0.69289	0.02435	0.00041	YES	NO	Yes	No
C12orf63	0.0467	0.69904	0.80935	0.05183	0.00247	YES	NO	Yes	No
FUT7	0.00013	1.06475	0.74267	0.00013	7e-05	YES	NO	Yes	No
TRAF1	0.00141	-0.05368	0.71556	0.00172	0.00053	YES	NO	Yes	No
C10orf128	0.04414	-0.59146	0.80795	0.03604	0.00272	YES	NO	Yes	No
FLJ40330	0	-0.80167	0.73362	0	0	YES	NO	Yes	No
AGAP2	0.0286	1.05159	0.78988	0.0325	0.01556	YES	NO	Yes	No
SLAMF7	0.03929	2.07303	0.87206	0.04267	0.02396	YES	NO	Yes	No
SLAMF6	3e-05	1.5503	0.76916	4e-05	0.00015	YES	NO	Yes	No
SLAMF1	6e-05	0.65527	0.74788	8e-05	5e-05	YES	NO	Yes	No
FCRL1	0	-0.05485	0.66258	0	0	NO	YES	Yes	No
FCRL2	0	-0.68992	0.70672	0	0	YES	NO	Yes	No
FCRL3	2e-05	0.13607	0.77275	5e-05	1e-05	NO	YES	Yes	No
FCRL6	0.00146	0.93616	0.77577	0.00243	0.00332	YES	NO	Yes	No
STAT5A	0.0042	0.30858	0.66683	0.00339	0.00134	YES	NO	Yes	No
FCRLA	1e-05	0.95362	0.76676	2e-05	0.00014	YES	NO	Yes	No
AMICA1	0.00043	0.10991	0.75226	0.00049	0.00038	NO	YES	Yes	No
LTC4S	0.01233	-0.24461	0.77029	0.01195	0.00289	NO	YES	Yes	No
DOCK8	0.00631	0.5823	0.77275	0.00698	0.00106	YES	NO	Yes	No
DOCK2	0.0041	1.39113	0.7969	0.00405	0.00531	YES	NO	Yes	No
CYP4Z1	0.00013	0.36139	0.74281	0.00028	7e-05	YES	NO	Yes	No
CLEC9A	0.00079	0.77159	0.78091	0.00111	4e-05	YES	NO	Yes	No
GIMAP8	0.03905	-1.41607	0.77938	0.03087	7e-05	YES	NO	Yes	No
GIMAP4	0.02191	-1.25855	0.78784	0.02114	0.00019	YES	NO	Yes	No
GIMAP5	0.01816	-1.64646	0.79793	0.0179	0.00228	YES	NO	Yes	No
GIMAP6	0.0049	-0.75854	0.75152	0.00403	0.00086	YES	NO	Yes	No
GIMAP7	0.00046	-1.58272	0.72223	0.00042	1e-05	YES	NO	Yes	No
GIMAP1	0.01056	-1.078	0.77753	0.01007	0.00375	YES	NO	Yes	No
LAX1	0	-0.13569	0.74332	0	0	NO	YES	Yes	No
BCORL2	1e-05	0.38827	0.60411	1e-05	0	YES	NO	Yes	No
KLRF1	0.00014	-0.35231	0.70264	0.00011	3e-05	NO	YES	Yes	No
TLR1	0.03622	-0.25331	0.83158	0.03942	0.0045	NO	YES	Yes	No
CORO1A	0.00031	1.35847	0.7143	0.00048	0.00069	YES	NO	Yes	No
DCP2	0.00041	-0.01572	0.48753	0.00062	0.00013	NO	YES	Yes	No
LOC100233209	9e-05	-0.73979	0.69563	9e-05	3e-05	YES	NO	Yes	No
TMIGD2	0.01248	1.64035	0.83547	0.01703	0.01422	YES	NO	Yes	No
SNX20	0.00566	-0.82913	0.79273	0.00529	0.00272	NO	YES	Yes	No
FCRL4	6e-05	1.92517	0.71443	0.00018	8e-05	YES	NO	Yes	No
FCRL5	0	0.11231	0.80824	0	0	NO	YES	Yes	No
UBD	0.00699	3.16799	0.87599	0.00745	0.00535	YES	NO	Yes	No
ANKRD55	0.00119	-0.36362	0.68448	0.00173	0.00214	NO	YES	Yes	No
RAMP3	0.02143	-0.64791	0.76103	0.0182	0.00064	YES	NO	Yes	No
FLJ11235	4e-05	-0.92061	0.63281	2e-05	0	YES	NO	Yes	No
COL29A1	0	0.79027	0.74214	0	0	YES	NO	Yes	No
LIMD2	0.00265	0.93991	0.68978	0.00291	0.00029	YES	NO	Yes	No
ZC3H12D	2e-05	0.75897	0.69432	2e-05	1e-05	YES	NO	Yes	No
KCNJ10	0.01348	0.15964	0.83733	0.01367	0.0054	YES	NO	Yes	No
C1QTNF2	0.03181	0.24168	0.82177	0.03219	0.00047	NO	YES	Yes	No
CREB3L3	0.00222	-0.28739	0.66261	0.00277	0.00018	NO	YES	Yes	No
CDC42SE2	0.01285	-0.51717	0.63432	0.01455	0.00187	YES	NO	Yes	No
GYPC	0.00755	0.22921	0.74917	0.00702	0.00238	YES	NO	Yes	No
NAALADL1	0.04483	-1.10501	0.76384	0.03503	3e-05	YES	NO	Yes	No
STAG3	9e-05	1.43016	0.82322	0.00024	0.00014	YES	NO	Yes	No
NPHS1	0.01348	0.41584	0.79119	0.01923	0.00341	YES	NO	Yes	No
CIITA	0.0202	0.12423	0.85598	0.01992	0.00347	YES	NO	Yes	No
LSP1	0.01691	-0.34861	0.79936	0.01518	0.0014	NO	YES	Yes	No
SSTR3	0.01154	0.31803	0.74812	0.01297	0.00507	YES	NO	Yes	No
ANKRD44	0.00032	-0.12844	0.7379	0.00034	2e-05	NO	YES	Yes	No
ITGB7	0.00028	0.71607	0.72823	0.00042	3e-05	YES	NO	Yes	No
AICDA	0.00011	1.35279	0.68096	0.00035	0.00031	YES	NO	Yes	No
RASAL3	0.00034	1.41871	0.72659	0.0004	0.00152	YES	NO	Yes	No
SLC12A3	0.00022	-0.44591	0.70097	0.00028	0.00014	YES	NO	Yes	No
ZIK1	0.02351	-0.82488	0.77814	0.01972	0.00117	NO	YES	Yes	No
ALDH2	0.00796	0.1909	0.7536	0.00727	0.00166	YES	NO	Yes	No
ASAH1	0.03738	-0.47228	0.67463	0.03556	0.00152	NO	YES	Yes	No
ABCB1	0	-1.65702	0.63305	0	0	YES	NO	Yes	No
PVRIG	3e-05	0.66366	0.69901	7e-05	2e-05	YES	NO	Yes	No
GJD3	0.00137	-0.31226	0.73637	0.00074	0	NO	YES	Yes	No
PLCB2	0.0031	-0.82126	0.72756	0.00309	0.00181	YES	NO	Yes	No
CCR2	0.00193	-0.85001	0.80526	0.00169	0.00027	YES	NO	Yes	No
CCR4	0.00019	0.67656	0.80242	0.00022	2e-05	YES	NO	Yes	No
CCR5	0.00491	-0.2484	0.82595	0.0052	0.00358	NO	YES	Yes	No
CCR7	0	0.96267	0.69049	0	0	YES	NO	Yes	No
CCR8	0.02826	1.14045	0.8543	0.02501	0.00046	YES	NO	Yes	No
LOC151174	0.00328	-0.04772	0.72762	0.00369	0.00427	NO	YES	Yes	No
CD8A	0.00929	2.11317	0.86531	0.01027	0.00387	YES	NO	Yes	No
CD8B	0.01053	2.29118	0.87403	0.01233	0.00204	YES	NO	Yes	No
ESR1	0.00072	0.47506	0.80983	0.00133	6e-05	YES	NO	Yes	No
HLA.DOB	0.00904	0.48233	0.78556	0.00934	0.00218	NO	YES	Yes	No
PTPN22	0.00414	0.80422	0.78321	0.00438	0.00074	YES	NO	Yes	No
RAB37	1e-05	0.22848	0.65606	1e-05	0.0002	YES	NO	Yes	No
TATDN2	0.00138	0.21252	0.44954	0.00153	0.00015	YES	NO	Yes	No
CACNA2D4	0.02096	-0.3585	0.72218	0.01511	0.00545	NO	YES	Yes	No
ZNF80	0.00513	1.18294	0.80034	0.00695	0.00588	YES	NO	Yes	No
BATF	0.00043	0.15094	0.72626	0.00032	0.00036	NO	YES	Yes	No
PIK3R5	0.03575	-0.29777	0.8133	0.03492	0.00643	YES	NO	Yes	No
PIK3R3	0	0.15148	0.56759	0	7e-05	YES	NO	Yes	No
NAIP	0.04261	-0.61072	0.81414	0.04131	0.00387	YES	NO	Yes	No
TNFAIP8L2	0.04874	-1.64338	0.83031	0.04544	0.00675	YES	NO	Yes	No
CHRNA6	0.02639	0.82623	0.83054	0.02797	0.0026	YES	NO	Yes	No
TLR5	0.01123	0.79098	0.80571	0.01182	0.00106	YES	NO	Yes	No
ID2	0.00097	-0.32749	0.70312	0.00114	6e-05	NO	YES	Yes	No
XBP1	0.01571	-0.39307	0.66676	0.01243	0.00032	YES	NO	Yes	No
TLR9	6e-05	-0.45793	0.68425	5e-05	1e-05	YES	NO	Yes	No
SIGLEC8	0.0398	-2.89182	0.86172	0.03675	0.00079	YES	NO	Yes	No
ABCD2	5e-05	-1.31348	0.72214	5e-05	0	YES	NO	Yes	No
KIAA1274	0.02509	-1.16576	0.74039	0.02302	0.00204	YES	NO	Yes	No
GRAP2	0.00112	1.76253	0.78193	0.00124	0.00144	YES	NO	Yes	No
GRAPL	0.00407	-0.62809	0.668	0.0045	0.00223	YES	NO	Yes	No
IL3RA	0.01842	-0.5715	0.736	0.01746	0.00015	YES	NO	Yes	No
BIN2	0.00439	-0.74288	0.77925	0.00497	0.00028	YES	NO	Yes	No
TCL1A	0.00053	3.12391	0.83561	0.00092	0.00311	YES	NO	Yes	No
LOC100272216	0.03733	-0.98581	0.82333	0.03742	0.00625	YES	NO	Yes	No
CLEC17A	7e-05	-0.55231	0.73974	7e-05	3e-05	YES	NO	Yes	No
FOXP3	0.01234	1.22018	0.83192	0.01163	0.00494	YES	NO	Yes	No
MEF2B	0.0175	0.71124	0.79974	0.0194	0.00124	YES	NO	Yes	No
MSLN	0.03733	0.85993	0.93194	0.03671	0.01509	YES	NO	Yes	No
ARHGAP30	0.00125	-0.39128	0.70698	0.00142	4e-05	NO	YES	Yes	No
WIPF1	0.00337	-1.38803	0.70675	0.0028	0	YES	NO	Yes	No
PPM1K	0.04961	-0.16965	0.78275	0.05184	0.00167	NO	YES	Yes	No
PAX5	0.04045	2.52581	0.88404	0.04256	0.00074	YES	NO	Yes	No
PLD4	0.01266	-1.46437	0.84216	0.01208	0.00438	YES	NO	Yes	No
C9orf139	4e-05	-0.114	0.64872	6e-05	1e-05	NO	YES	Yes	No
RCSD1	0.00085	-0.76388	0.71907	0.00079	4e-05	YES	NO	Yes	No
FLI1	0.00479	-0.76328	0.70169	0.00389	0	YES	NO	Yes	No
C19orf35	0.03206	-1.39677	0.80156	0.03127	5e-05	YES	NO	Yes	No
KLHL6	0.00787	1.17113	0.7905	0.00828	0.00182	YES	NO	Yes	No
C11orf21	0.00077	0.51323	0.7563	0.00103	6e-05	YES	NO	Yes	No
PPP1R16B	0	-0.45582	0.6745	0	4e-05	YES	NO	Yes	No
GPR25	0.0056	0.94756	0.8003	0.00696	0.00258	YES	NO	Yes	No
BLNK	0.0008	0.09701	0.77345	0.00063	0.00011	NO	YES	Yes	No
SOCS1	0.04102	1.32562	0.82353	0.05069	0.00117	YES	NO	Yes	No
IL1R2	0.02002	3.92328	0.88405	0.02645	0.00454	YES	NO	Yes	No
P2RX1	0.00084	-0.56334	0.74549	0.00075	1e-05	YES	NO	Yes	No
DENND1C	6e-05	-0.16744	0.62278	0.00012	3e-05	NO	YES	Yes	No
LOC100130872	0.00036	-1.3179	0.66244	0.00034	1e-05	YES	NO	Yes	No
SPNS3	0.0009	0.68631	0.74325	0.00124	0.0018	YES	NO	Yes	No
GMIP	0.02282	0.5002	0.61329	0.02108	0.00665	YES	NO	Yes	No
ARHGAP15	0.0025	0.45179	0.75486	0.0028	0.00175	YES	NO	Yes	No
LRMP	8e-05	0.49042	0.72833	5e-05	0.00012	YES	NO	Yes	No
C3orf42	0.00528	0.31106	0.71629	0.00695	0.01429	YES	NO	Yes	No
C15orf53	0.01413	0.63115	0.68372	0.01825	0.00036	YES	NO	Yes	No
GRIN3A	0.01048	-0.79559	0.72382	0.00696	0.00174	YES	NO	Yes	No
CERK	0.02146	-0.21882	0.69307	0.02215	4e-05	NO	YES	Yes	No
FNBP1	0.00611	0.32053	0.63975	0.00516	0.00058	YES	NO	Yes	No
SAP30L	0.00041	-0.05795	0.48692	0.00073	0.0001	NO	YES	Yes	No
GCET2	7e-05	1.33456	0.65681	0.0001	4e-05	YES	NO	Yes	No
FAM65B	0.00328	1.09743	0.78665	0.00313	0.00293	YES	NO	Yes	No
XCR1	0.00053	0.98026	0.77125	0.0005	6e-05	YES	NO	Yes	No
INPP5D	0	-0.76001	0.64098	0	1e-05	YES	NO	Yes	No
TRAF3IP3	0.0001	0.84537	0.69485	0.00014	6e-05	YES	NO	Yes	No
LCK	0.00089	1.08009	0.76429	0.00111	0.00037	YES	NO	Yes	No
CASR	0.00645	-0.05464	0.67958	0.00638	0.00021	NO	YES	Yes	No
ADAM28	0.00509	-0.88916	0.82442	0.00406	0.00244	YES	NO	Yes	No
IL10	0.01334	-0.71762	0.78227	0.01339	0.00092	NO	YES	Yes	No
IL16	0	-0.18072	0.60273	1e-05	2e-05	YES	NO	Yes	No
LTB	0.00066	1.37293	0.76099	0.00067	0.00047	YES	NO	Yes	No
MS4A2	0.00043	-0.28533	0.76937	0.00028	2e-05	NO	YES	Yes	No
MS4A1	0	-0.30608	0.78051	0	0	YES	NO	Yes	No
LOC153684	0.01378	-0.36038	0.72763	0.0159	0.00221	NO	YES	Yes	No
FCGBP	0.00029	0.14173	0.81905	0.00017	0	YES	NO	Yes	No
FASLG	0.00782	-1.43151	0.85281	0.00867	0.0003	NO	YES	Yes	No
PIK3R6	0.01669	-0.70775	0.76304	0.0145	0.0017	YES	NO	Yes	No
SLC25A45	1e-05	-0.49313	0.49409	1e-05	1e-05	NO	YES	Yes	No
CR1L	0.00875	0.87137	0.79522	0.01387	0.00055	YES	NO	Yes	No
FAM105A	0.01188	-0.74688	0.70533	0.01068	0.00028	YES	NO	Yes	No
YPEL1	1e-05	-0.8373	0.57752	1e-05	0	NO	YES	Yes	No
TPSB2	0.01407	0.6361	0.84823	0.01283	1e-05	NO	YES	Yes	No
ATP8A1	0.02037	-1.66448	0.8127	0.02283	0.00198	YES	NO	Yes	No
CCL17	0.04702	-0.18256	0.85196	0.04262	0.0012	NO	YES	Yes	No
CCL19	0.00666	2.4774	0.89027	0.00857	0.00166	YES	NO	Yes	No
LOC374443	0.00673	0.47458	0.68329	0.00604	0.00354	YES	NO	Yes	No
FOXD4L6	0.03972	0.72643	0.77334	0.04221	0.00857	YES	NO	Yes	No
LCN10	0.02371	0.5686	0.82325	0.03126	0.00686	YES	NO	Yes	No
ANGPTL6	0.01257	-0.49045	0.7202	0.01042	0.00414	YES	NO	Yes	No
MMP19	0.00354	0.73042	0.69429	0.00535	0.00247	YES	NO	Yes	No
BLK	0	0.05738	0.7634	0	0	YES	NO	Yes	No
C7orf29	0.01149	-1.98575	0.79337	0.01091	3e-05	YES	NO	Yes	No
P2RY14	6e-05	-0.82275	0.67495	4e-05	1e-05	YES	NO	Yes	No
P2RY13	0.0134	-1.59225	0.83095	0.01086	0.00019	YES	NO	Yes	No
PIK3IP1	0.00637	0.08665	0.69518	0.00529	0.00189	YES	NO	Yes	No
LTA	0.00091	1.95238	0.75929	0.00096	0.00139	YES	NO	Yes	No
EVPLL	0.00191	1.30208	0.84944	0.00211	7e-05	YES	NO	Yes	No
GTSF1L	0.0016	0.18459	0.64904	0.00219	0.0001	NO	YES	Yes	No
MGC29506	4e-05	1.30341	0.82688	2e-05	2e-05	YES	NO	Yes	No
NCF1B	0.00351	1.56335	0.79494	0.00513	0.00411	YES	NO	Yes	No
DNAH8	0.0007	0.0535	0.67254	0.00114	3e-05	YES	NO	Yes	No
FAM177B	0.00107	-0.2436	0.70165	0.00184	1e-05	NO	YES	Yes	No
FAM107B	0.00052	0.19875	0.6431	0.0004	0.00056	YES	NO	Yes	No
TPSAB1	0.00494	0.63868	0.82237	0.004	4e-05	NO	YES	Yes	No
HCLS1	0.00153	-0.85906	0.74347	0.00143	0.00038	YES	NO	Yes	No
C6orf97	0.02193	-1.13913	0.78625	0.02208	0.00019	YES	NO	Yes	No
CLNK	1e-05	0.39228	0.57309	2e-05	0	YES	NO	Yes	No
APBB1IP	0.01839	0.96349	0.80801	0.01667	0.0106	YES	NO	Yes	No
RINL	0.00014	0.09691	0.6639	0.00017	7e-05	YES	NO	Yes	No
GPR171	0.00024	1.87345	0.76134	0.00026	0.00019	YES	NO	Yes	No
GPR174	0.00056	1.87021	0.78901	0.00099	0.00022	YES	NO	Yes	No
C2CD4B	0.00882	0.82987	0.81894	0.01014	0.0083	YES	NO	Yes	No
CEACAM21	0.00376	-0.82661	0.78042	0.00367	0.00134	YES	NO	Yes	No
SP140	0.00684	0.06763	0.79468	0.00779	0.00179	NO	YES	Yes	No
HSH2D	0.00219	0.642	0.78097	0.00222	0.00014	YES	NO	Yes	No
FAM18A	0.00653	-0.79893	0.72319	0.00641	0.00033	YES	NO	Yes	No
MMRN1	0.01676	-1.31942	0.87121	0.01633	0.0089	YES	NO	Yes	No
UPB1	0.00032	-0.39052	0.77691	0.00051	1e-05	NO	YES	Yes	No
ENTPD1	0.00249	-0.76217	0.54225	0.00262	0	YES	NO	Yes	No
S100B	0.04706	-0.59526	0.85125	0.04248	0.01557	NO	YES	Yes	No
NCF4	0.00826	-0.48001	0.76306	0.00917	0.00669	YES	NO	Yes	No
CD22	0.00142	1.11576	0.81558	0.00293	0.0008	YES	NO	Yes	No
APOB48R	0.02026	-0.63593	0.78566	0.01969	0.00037	NO	YES	Yes	No
TXK	0.00025	0.74686	0.73289	0.0004	7e-05	YES	NO	Yes	No
PLCL2	0.00984	-1.104	0.75396	0.00791	0.00111	YES	NO	Yes	No
LIME1	0.0062	1.06813	0.78553	0.00915	0.00185	YES	NO	Yes	No
UNKL	0.00839	-0.90591	0.65761	0.00951	0.00134	YES	NO	Yes	No
SH2D1A	0.00047	1.19983	0.79431	0.00064	0.00018	YES	NO	Yes	No
IPCEF1	0.00041	0.65005	0.7206	0.00037	5e-05	YES	NO	Yes	No
IRGQ	0.00361	0.26384	0.52717	0.00266	0.00189	YES	NO	Yes	No
IL17A	0.00048	0.51142	0.73912	0.00116	0.0001	YES	NO	Yes	No
PLAC8	0.00068	1.95422	0.85527	0.00091	0.0001	YES	NO	Yes	No
F5	0.00066	-0.65426	0.76501	0.00056	0.0002	NO	YES	Yes	No
LOC100188949	0.00027	0.36747	0.73327	0.00042	2e-05	YES	NO	Yes	No
CLECL1	0.00153	0.52148	0.754	0.00161	0.00101	YES	NO	Yes	No
TAGAP	0.00126	0.6619	0.77348	0.00137	0.00047	YES	NO	Yes	No
ADORA2A	0.00055	0.23043	0.65717	0.00048	0.00021	YES	NO	Yes	No
LAT	0.00039	1.17554	0.73228	0.00069	0.00034	YES	NO	Yes	No
CSK	0.02799	0.28658	0.63481	0.03204	0.00419	YES	NO	Yes	No
ST8SIA4	0.00726	-0.83051	0.73021	0.00639	0.00012	YES	NO	Yes	No
BTLA	1e-05	1.46778	0.70971	1e-05	2e-05	YES	NO	Yes	No
LOC606724	0.0013	0.44995	0.73905	0.00136	0.00027	YES	NO	Yes	No
CD244	0.00376	0.95419	0.80469	0.00548	0.00283	YES	NO	Yes	No
CD247	0.00043	1.56717	0.77469	0.00055	0.00064	YES	NO	Yes	No
CLEC4C	0.00332	0.5918	0.73396	0.00413	0.00285	YES	NO	Yes	No
SELL	0.00085	1.80561	0.79276	0.00095	0.0037	YES	NO	Yes	No
GAPT	0.00032	0.29738	0.75009	0.00041	0.00048	YES	NO	Yes	No
KLRC4	0.00284	-0.35015	0.7675	0.00431	0.00045	NO	YES	Yes	No
DOCK10	0.00145	0.99362	0.74285	0.00123	0.00387	YES	NO	Yes	No
ICAM4	0.0034	1.48094	0.84864	0.00493	0.00854	YES	NO	Yes	No
ICAM3	1e-05	-0.2422	0.58938	1e-05	0	YES	NO	Yes	No
ICAM2	0.01772	-1.04672	0.74669	0.0143	0.0002	YES	NO	Yes	No
SH2D1B	0.00497	-0.37142	0.81234	0.00528	0.00305	NO	YES	Yes	No
CPA3	0.01539	0.75835	0.85703	0.01372	0.00062	NO	YES	Yes	No
IL9R	0.00044	0.96678	0.7487	0.00044	0.00069	YES	NO	Yes	No
GRAP	0.00143	-0.64617	0.65344	0.00136	1e-05	YES	NO	Yes	No
XKR4	0.00075	0.10019	0.74366	0.00294	0.00078	YES	NO	Yes	No
CD52	0.00234	1.52582	0.78851	0.00293	0.00328	YES	NO	Yes	No
DOK3	0.04632	0.90451	0.80473	0.04797	0.01434	YES	NO	Yes	No
C6orf223	0.03701	-1.00377	0.90228	0.03726	0.00016	YES	NO	Yes	No
CD160	0.00575	-1.4993	0.74416	0.00912	8e-05	YES	NO	Yes	No
C5orf56	0.0244	-0.9064	0.79432	0.02395	0.00545	YES	NO	Yes	No
CD226	0.0029	0.46655	0.79423	0.00317	0.00114	YES	NO	Yes	No
CRB2	0.00014	3.05603	0.80585	0.00049	0.00926	YES	NO	Yes	No
GK	0.02684	-0.84695	0.7736	0.02567	0.00073	YES	NO	Yes	No
CD40LG	1e-05	1.46406	0.72861	2e-05	0.00011	YES	NO	Yes	No
GHRL	0.00371	0.33078	0.7267	0.00429	0.00145	YES	NO	Yes	No
ADARB2	0.00013	1.39492	0.80083	0.00032	0.00065	YES	NO	Yes	No
KIAA0125	0	0.13375	0.74686	0	0	NO	YES	Yes	No
THEMIS	0.0227	1.6925	0.8684	0.02403	0.01467	YES	NO	Yes	No
DBH	0.00433	-1.7128	0.7579	0.00566	0.00011	YES	NO	Yes	No
ZBTB32	0.00226	0.56469	0.75411	0.00138	1e-05	NO	YES	Yes	No
TREX1	0.02094	0.28878	0.72492	0.02273	0.0005	YES	NO	Yes	No
GPR114	0.0005	0.15634	0.79722	0.00045	0.00019	YES	NO	Yes	No
BTK	0.0035	-0.52128	0.7635	0.00378	0.00074	YES	NO	Yes	No
RASGRP3	0.03905	-0.60803	0.7384	0.03624	0.0143	YES	NO	Yes	No
MCART6	0.00925	0.36394	0.75426	0.00974	0.00092	YES	NO	Yes	No
CD38	0.02308	0.25382	0.86219	0.01944	0.00284	NO	YES	Yes	No
CD37	0.00249	1.07718	0.78246	0.00344	0.00018	YES	NO	Yes	No
FAM46C	0.00021	-0.56444	0.76895	0.00017	1e-05	YES	NO	Yes	No
C1orf228	0.00584	0.92569	0.75756	0.0067	0.00849	YES	NO	Yes	No
CD3D	0.0005	0.48096	0.79096	0.00052	0.00018	NO	YES	Yes	No
CD3E	0.00037	0.52282	0.77564	0.00039	3e-05	YES	NO	Yes	No
CD3G	0.00053	0.529	0.80488	0.00058	0.00014	NO	YES	Yes	No
GVIN1	1e-05	0.54452	0.7272	1e-05	4e-05	YES	NO	Yes	No
RASGRP1	0.00925	0.2695	0.82579	0.00907	0.00077	NO	YES	Yes	No
LOC400027	0.00577	-0.27756	0.64319	0.00698	7e-05	NO	YES	Yes	No
RBP5	1e-05	0.03475	0.69572	3e-05	0.00014	YES	NO	Yes	No
ADAM6	1e-05	0.53549	0.84051	0	0	NO	YES	Yes	No
KLRC3	0.00386	0.94435	0.79447	0.00518	0.00384	YES	NO	Yes	No
IL22RA2	0.02896	2.05972	0.87007	0.02969	0.00518	YES	NO	Yes	No
CYTIP	0.00096	1.42947	0.75697	0.00115	0.00079	YES	NO	Yes	No
ITM2A	0.00396	-0.51978	0.7603	0.00389	0.00636	NO	YES	Yes	No
TNFRSF11A	0.00349	1.07577	0.75528	0.00347	0.01395	YES	NO	Yes	No
RUFY4	0.01112	-0.18924	0.8442	0.01169	0.00324	NO	YES	Yes	No
TBC1D10C	0.00013	1.70012	0.75899	0.00017	0.00052	YES	NO	Yes	No
CD1E	0.00575	2.22299	0.83321	0.00513	0.00519	YES	NO	Yes	No
WDR48	0.00055	0.19609	0.47983	0.00145	0.00019	YES	NO	Yes	No
JAK3	0.00032	1.21483	0.70545	0.00049	0.00083	YES	NO	Yes	No
TREML1	0.04357	0.21639	0.80312	0.044	0.00336	YES	NO	Yes	No
CD19	0	0.08073	0.75109	0	0	YES	NO	Yes	No
APOBEC3H	0.00397	1.27592	0.78546	0.0044	0.00258	YES	NO	Yes	No
LPIN2	8e-05	-0.27011	0.62626	0.00014	0.00016	NO	YES	Yes	No
LPIN1	0.00984	0.28584	0.67486	0.00879	0.02289	YES	NO	Yes	No
KLF2	0.00218	0.1374	0.68919	0.00222	0.00268	YES	NO	Yes	No
KLHDC7B	0.04153	2.027	0.90204	0.04286	0.0067	YES	NO	Yes	No
KLRK1	0.0003	1.14829	0.79359	0.00042	9e-05	YES	NO	Yes	No
FUCA1	0.01247	-1.47543	0.67776	0.0112	0.00018	YES	NO	Yes	No
IKBKE	0.00716	0.02497	0.68858	0.00845	0.00066	NO	YES	Yes	No
JAKMIP1	0.00638	1.40385	0.83313	0.00791	0.00102	YES	NO	Yes	No
SNAI3	0.01928	-0.5542	0.77437	0.01947	0.00542	YES	NO	Yes	No
MADD	0.02129	-0.08516	0.59306	0.02116	0.01238	NO	YES	Yes	No
FLT3	0	0.39138	0.67334	0	0	YES	NO	Yes	No
TSHR	0.02234	-0.62577	0.79659	0.02002	0.00123	NO	YES	Yes	No
TNFSF8	0.00449	0.22061	0.80141	0.00495	0.00034	YES	NO	Yes	No
SCML4	6e-05	0.26467	0.77938	0.00014	1e-05	YES	NO	Yes	No
AKNA	1e-05	0.66351	0.5647	1e-05	0.00025	YES	NO	Yes	No
MAST3	0.00462	-0.2295	0.58775	0.00423	0.00018	NO	YES	Yes	No
CD180	0.0147	-0.4636	0.81135	0.0134	0.00476	YES	NO	Yes	No
WAS	0.00486	-0.51031	0.7706	0.00461	0.00126	YES	NO	Yes	No
TMC8	2e-05	1.59421	0.65829	3e-05	0.00018	YES	NO	Yes	No
CCDC88B	0.0008	0.31318	0.72139	0.00069	0.00025	YES	NO	Yes	No
MPEG1	0.00655	-0.34172	0.80504	0.0055	0.00164	YES	NO	Yes	No
ODF3B	0.04584	0.72712	0.77454	0.04057	0.01516	YES	NO	Yes	No
CD7	0.00296	-0.18908	0.79772	0.00282	0.00335	NO	YES	Yes	No
CCR6	1e-05	-0.3168	0.65912	1e-05	1e-05	NO	YES	Yes	No
DUSP8	0.01122	-0.47631	0.75432	0.0095	0.00436	YES	NO	Yes	No
HDC	0.00223	-0.0315	0.78193	0.00164	0	NO	YES	Yes	No
C12orf74	0.0007	0.41209	0.68369	0.0007	0.00055	YES	NO	Yes	No
PTGIR	0.01331	-0.57231	0.74777	0.00979	0.00102	NO	YES	Yes	No
PTPN18	0.01138	-0.06668	0.66242	0.01318	0.00089	NO	YES	Yes	No
SEMA4D	0.00177	0.53777	0.69326	0.00202	9e-05	YES	NO	Yes	No
FAM129C	6e-05	1.3948	0.73356	0.00019	0.00042	YES	NO	Yes	No
CXorf65	0.00388	0.69197	0.70251	0.00511	0.001	YES	NO	Yes	No
NCF1C	0.01001	1.16975	0.81666	0.0124	0.0069	YES	NO	Yes	No
NEFH	0.00195	3.01126	0.84877	0.00356	0.00276	YES	NO	Yes	No
SPIB	0	2.37024	0.78313	1e-05	0.00022	YES	NO	Yes	No
SPIC	0.00066	0.80714	0.58056	0.00138	0.00047	YES	NO	Yes	No
TP73	0.00154	2.98489	0.75716	0.00198	0.00184	YES	NO	Yes	No
RASGRP2	1e-05	0.50197	0.65845	2e-05	0.00031	YES	NO	Yes	No
FRMD4A	0.0004	0.01264	0.63794	0.00048	1e-05	YES	NO	Yes	No
CXCR3	0.00054	-0.98126	0.80561	0.00052	0.00012	NO	YES	Yes	No
CXCR6	0.00012	2.21555	0.76768	0.00012	0.00032	YES	NO	Yes	No
CXCR5	0	0.1825	0.73982	1e-05	0	YES	NO	Yes	No
CXCR4	0.00163	0.08658	0.76985	0.00218	0.00023	YES	NO	Yes	No
ARHGEF6	0.00971	-0.88239	0.75531	0.00841	0.00211	YES	NO	Yes	No
ZNF763	4e-05	-1.74011	0.58401	2e-05	0	YES	NO	Yes	No
CD1C	0.02378	1.32709	0.84865	0.02453	0.00109	YES	NO	Yes	No
CADM4	0.04417	-1.27663	0.82187	0.03799	0	NO	YES	Yes	No
FGD3	0	0.48329	0.58077	0	0	YES	NO	Yes	No
FGD2	0.00728	-0.58503	0.77426	0.00718	0.00016	YES	NO	Yes	No
CELF2	0.00016	0.05432	0.68165	0.00015	0.00015	YES	NO	Yes	No
PHF17	0.00188	-0.3665	0.62945	0.0021	0.00038	NO	YES	Yes	No
PTGDS	0.0097	-1.30105	0.85804	0.01099	0.00129	YES	NO	Yes	No
HCG26	0.02255	-0.00513	0.81467	0.02253	0.0098	NO	YES	Yes	No
GPR31	0.00018	0.54047	0.55826	0.00055	0.00012	YES	NO	Yes	No
C12orf56	0.0127	1.39202	0.85018	0.01222	0.0002	NO	YES	Yes	No
FMNL3	0.01458	0.29806	0.67094	0.0127	0.00791	YES	NO	Yes	No
STAP1	2e-05	0.09958	0.71963	3e-05	0	YES	NO	Yes	No
ZNF382	0.02999	-1.06856	0.75084	0.02621	0.00388	NO	YES	Yes	No
2021-09-01	1e-05	0.72628	0.69767	2e-05	4e-05	YES	NO	Yes	No
TP53INP1	0	-0.80879	0.45576	0	0	YES	NO	Yes	No
TIFAB	0.00027	-0.65116	0.77949	0.00029	3e-05	NO	YES	Yes	No
GPA33	0.00071	-0.89884	0.74317	0.00091	7e-05	YES	NO	Yes	No
WDFY4	0.00052	1.3728	0.79294	0.00062	0.00029	YES	NO	Yes	No
SPOCK2	1e-05	-0.52715	0.70563	1e-05	0	NO	YES	Yes	No
TNFRSF13B	0	0.06629	0.73884	1e-05	1e-05	YES	NO	Yes	No
KIF21B	0.04904	-0.02712	0.81225	0.04793	0.01188	NO	YES	Yes	No
UBASH3A	9e-05	-0.00782	0.7756	0.00013	2e-05	NO	YES	Yes	No
MAN1C1	0.02537	-1.35329	0.78608	0.02176	0.01162	YES	NO	Yes	No
PREX1	0.00532	-1.0816	0.71231	0.0045	0.00216	YES	NO	Yes	No
NAPSB	0.00042	0.4649	0.77607	0.00039	0.00021	YES	NO	Yes	No
SAMD3	0.00072	0.83946	0.78628	0.00092	0.00032	YES	NO	Yes	No
FCHO1	0.03481	1.74359	0.84731	0.04174	0.05668	YES	NO	Yes	No
TNFRSF17	0	0.01367	0.76817	0	0	NO	YES	Yes	No
GPR18	0.00077	1.44662	0.78235	0.00154	0.00092	YES	NO	Yes	No
IGJ	0	1.00071	0.80112	0	0	YES	NO	Yes	No
LOC100128573	0.02312	-0.79241	0.64429	0.0253	0.00473	YES	NO	Yes	No
SIT1	0.00029	1.99549	0.78046	0.00037	0.00126	YES	NO	Yes	No
PARVG	0.03372	0.22074	0.82014	0.03422	0.01613	YES	NO	Yes	No
CXorf21	0.03495	-0.77666	0.83395	0.03321	0.00648	YES	NO	Yes	No
PLCG2	0.03914	0.2248	0.7481	0.03322	0.01094	YES	NO	Yes	No
ABCA7	0.00973	0.94158	0.74343	0.01227	0.00301	YES	NO	Yes	No
SELPLG	0.00127	-0.40622	0.72407	0.00117	0.00055	YES	NO	Yes	No
LILRA4	0.00163	-0.40285	0.81518	0.00166	0.00054	YES	NO	Yes	No
C17orf46	0.03764	0.20221	0.75736	0.04924	0.00188	YES	NO	Yes	No
C17orf44	0.01792	-0.99175	0.73494	0.01938	0.00055	YES	NO	Yes	No
TCEANC	0.015	-0.72592	0.63946	0.0116	0.00043	YES	NO	Yes	No
DERL3	0.0001	0.85697	0.79248	7e-05	4e-05	YES	NO	Yes	No
NCR3	0.00057	-0.22519	0.75607	0.00078	0.00073	YES	NO	Yes	No
CD96	0.00066	1.15824	0.78792	0.001	0.00036	YES	NO	Yes	No
CLEC10A	0.00308	-0.27779	0.82263	0.00287	0.0002	NO	YES	Yes	No
CST7	0.00125	1.02668	0.75318	0.00095	0.0012	YES	NO	Yes	No
SKAP1	0.00485	0.55823	0.81063	0.00464	0.00222	YES	NO	Yes	No
TRAT1	0.00072	1.0499	0.82107	0.00105	8e-05	YES	NO	Yes	No
KLRC2	0.0261	0.519	0.86246	0.02922	0.0047	YES	NO	Yes	No
GP5	0.01702	-0.49842	0.71365	0.01784	0.0002	YES	NO	Yes	No
PRPSAP1	0.02785	-0.03346	0.62283	0.03112	0.00573	YES	NO	Yes	No
FAM13B	0.00205	0.06022	0.63382	0.0027	0.00062	YES	NO	Yes	No
ZBP1	0.00401	0.69712	0.841	0.00355	0.0002	NO	YES	Yes	No
GBP7	0.01216	0.879	0.78036	0.01793	0.00137	YES	NO	Yes	No
CD5	1e-05	0.67727	0.73519	1e-05	1e-05	YES	NO	Yes	No
CD6	1e-05	0.22016	0.72762	2e-05	1e-05	NO	YES	Yes	No
CD2	0.00083	0.37631	0.79634	0.00086	0.00045	NO	YES	Yes	No
KIR3DL1	0.00287	0.15806	0.72132	0.00401	0.0027	YES	NO	Yes	No
NLRC3	0	0.57453	0.64764	1e-05	7e-05	YES	NO	Yes	No
MAP3K14	0.00581	1.26267	0.70339	0.00834	0.00153	YES	NO	Yes	No
ENPP6	0.00035	3.05117	0.78651	0.00104	0.00351	YES	NO	Yes	No
AIPL1	0.00776	0.42796	0.77498	0.01228	0.00123	YES	NO	Yes	No
SLC14A1	0.01002	-1.59877	0.79385	0.01394	0.00209	NO	YES	Yes	No
ETV6	0.0002	0.60703	0.50223	0.0003	0.0004	YES	NO	Yes	No
IKZF1	0.0002	0.79875	0.74889	0.00021	0.00061	YES	NO	Yes	No
IKZF3	0.00148	2.50579	0.8383	0.00172	0.00033	YES	NO	Yes	No
RGS13	0	-0.23843	0.63767	1e-05	0	NO	YES	Yes	No
ACAP1	0.00276	1.79224	0.7654	0.00355	0.00072	YES	NO	Yes	No
C8orf80	1e-05	0.72163	0.75884	3e-05	1e-05	YES	NO	Yes	No
PLEKHG7	3e-05	-0.05088	0.70905	2e-05	1e-05	NO	YES	Yes	No

## Sheet: Cyan_DS
TCGA_HNSCC_WGCNA-Cyan_DS
Genes	pval tree	splitpoint	CoxReg	CoxWald	DiffCurvePval	Above Mean	Below Mean	High expression associated with increased survival?	High expression associated with decreased survival?
NCBP2	0.02269	-0.09907	1.58558	0.02182	0.00029	NO	YES	No	Yes
AMMECR1L	0.03723	0.47553	1.81445	0.03444	6e-05	YES	NO	No	Yes
ST13	0.00073	-0.44434	2.34609	0.00036	0.00104	YES	NO	No	Yes
ARTN	0.02217	0.8115	1.17063	0.02394	0.00502	NO	YES	No	Yes
CCDC113	0.00288	-0.15564	1.28696	0.00366	0.00082	NO	YES	No	Yes
PDIA5	0.01368	-0.21908	1.44963	0.01603	0.0065	YES	NO	No	Yes
RNF128	0.00433	-2.48351	1.15817	0.00523	0.00065	NO	YES	No	Yes
VPS37D	0.03272	-2.63135	1.1681	0.03412	0.02829	YES	NO	No	Yes
NUMBL	0.01625	-0.30451	1.44361	0.01554	0.00585	NO	YES	No	Yes
C19orf21	0.04103	-1.04751	1.12242	0.04544	0.00574	NO	YES	No	Yes
CDR2L	0.01745	-1.11852	1.28792	0.01882	0.00558	NO	YES	No	Yes
TTC8	0.01978	-0.37247	1.52363	0.01818	0.00133	YES	NO	No	Yes
PCDHGA1	0.03381	-0.52792	1.17222	0.03496	0.00292	NO	YES	No	Yes
GLG1	0.00559	-0.36287	1.81699	0.00593	0.00386	NO	YES	No	Yes
HOXA11	0.04933	2.02683	1.12233	0.05082	1e-05	YES	NO	No	Yes
HOXA10	0.04964	1.42948	1.16564	0.04815	6e-05	YES	NO	No	Yes
SUN1	0.00437	-0.06944	1.67332	0.00397	0.00141	NO	YES	No	Yes
PLAUR	0.0087	0.33749	1.34745	0.00734	0.00024	NO	YES	No	Yes
OLR1	0.00018	-0.044	1.24474	0.00016	3e-05	NO	YES	No	Yes
NFS1	0.00589	-0.23014	1.59413	0.00765	2e-05	YES	NO	No	Yes
C3orf55	0.00339	-1.58424	1.1903	0.00291	0.00044	YES	NO	No	Yes
RRP15	0.01586	-0.34831	1.79134	0.01727	0.00724	NO	YES	No	Yes
TMEM179	0.01646	-0.45827	1.5157	0.01132	0.00584	NO	YES	No	Yes
C16orf58	0.00024	-0.38685	2.53692	0.00021	0.00014	YES	NO	No	Yes
B3GNT4	0.00139	0.68456	1.32779	0.0021	0.00213	NO	YES	No	Yes
ADRA2C	0.03944	-1.51102	1.13108	0.04074	0.00633	YES	NO	No	Yes
SYT1	0.01632	0.26444	1.14407	0.01376	0.00048	YES	NO	No	Yes
SYT7	0.0001	-0.29952	1.28307	0.00014	1e-05	NO	YES	No	Yes
SCHIP1	0.00307	0.45437	1.45817	0.00397	0.00042	YES	NO	No	Yes
GAL3ST1	0.00506	-2.04693	1.26133	0.00373	0.00033	NO	YES	No	Yes
TMEM105	0.00039	0.27548	1.30501	0.00022	6e-05	NO	YES	No	Yes
FAM10A4	0.00073	0.48164	2.50828	0.00025	4e-05	YES	NO	No	Yes
UNC50	0.02001	-0.6103	1.88164	0.01486	0.02855	YES	NO	No	Yes
DPF1	0.01506	-0.44777	1.15135	0.02215	3e-05	NO	YES	No	Yes
MOGS	0.04258	0.08703	1.67227	0.04233	0.00058	NO	YES	No	Yes
C4orf12	0.01648	-0.25734	1.38577	0.01463	0.00204	NO	YES	No	Yes
ANKFN1	0.04077	-0.59398	1.16916	0.03802	0.00275	NO	YES	No	Yes
LRRC69	0.04781	1.45893	1.17711	0.04018	0.00318	YES	NO	No	Yes
MAP7D3	0	0.52039	2.10675	0	2e-05	NO	YES	No	Yes
YY1	0.02354	-0.0144	1.7391	0.02454	0.01763	NO	YES	No	Yes
H2BFWT	0.03637	-0.09965	1.24894	0.02604	0.00993	NO	YES	No	Yes
SAA1	0.04019	2.26394	1.11215	0.036	0.00029	YES	NO	No	Yes
UBE2Q1	0.03324	-0.19869	1.87981	0.03315	0.00281	YES	NO	No	Yes
PLTP	0.04486	1.03704	1.23403	0.04959	0.00153	YES	NO	No	Yes
C20orf30	0.00043	-0.3251	2.13187	0.0003	0.00023	NO	YES	No	Yes
FLJ36031	0.00306	0.08246	1.39762	0.00357	0.00029	NO	YES	No	Yes
HBE1	0.03695	-0.26378	1.11528	0.03393	0.00106	NO	YES	No	Yes
SYNJ2BP	0.032	-0.07307	1.74328	0.02456	0.00456	NO	YES	No	Yes
COL28A1	0.00215	1.54487	1.16459	0.00176	6e-05	YES	NO	No	Yes
LGALS3BP	0.00101	0.13757	1.50512	0.00166	0.00011	NO	YES	No	Yes
ZNF114	0	0.0358	1.32117	1e-05	1e-05	NO	YES	No	Yes
IFITM3	0.02226	-0.15568	1.24815	0.02587	0.00281	NO	YES	No	Yes
TGM2	0.00398	0.01862	1.27088	0.0024	3e-05	YES	NO	No	Yes
SRXN1	0.03379	0.99097	1.21429	0.03517	0.00044	YES	NO	No	Yes
C7orf10	0.00764	1.98259	1.26646	0.00664	0	YES	NO	No	Yes
DLL3	0.04676	-0.86583	1.13537	0.04468	0.00836	YES	NO	No	Yes
COL4A6	0.00224	0.00693	1.14699	0.00418	0.0016	NO	YES	No	Yes
CTSL1	0.00012	-0.41971	1.48156	0.00013	2e-05	YES	NO	No	Yes
INSIG2	0.02259	0.1794	1.66178	0.01673	0.00038	YES	NO	No	Yes
CHORDC1	0.01969	0.18651	1.39312	0.01972	0.00419	NO	YES	No	Yes
BCL8	0.00197	1.93281	1.21293	0.0012	5e-05	YES	NO	No	Yes
POR	0.03555	-0.63299	1.39999	0.03917	0.00308	YES	NO	No	Yes
NKX2.1	0.02628	-1.45161	1.16646	0.02064	0.00073	YES	NO	No	Yes
ZP1	0.01626	-0.3849	1.22894	0.01141	0.00361	YES	NO	No	Yes
STC2	5e-05	-0.3492	1.37954	6e-05	4e-05	NO	YES	No	Yes
HTR2C	0.00609	-1.19233	1.12577	0.00595	0.00064	NO	YES	No	Yes
SGTB	0.02483	0.03157	1.52921	0.01992	0.00096	YES	NO	No	Yes
GNAI2	0.03535	-0.08797	1.61316	0.03004	0.00461	NO	YES	No	Yes
SRCIN1	0.04141	-1.98219	1.1921	0.05089	0.00278	YES	NO	No	Yes
C7orf70	0.04783	0.25564	1.56698	0.04119	0.00958	YES	NO	No	Yes
NGFRAP1	0.00041	-0.59918	1.579	0.00059	0.00047	YES	NO	No	Yes
RTN4R	0.00221	0.99201	1.42649	0.00175	0.00033	YES	NO	No	Yes
SLC30A10	0.00551	-1.55961	1.23725	0.00374	0.0059	YES	NO	No	Yes
IFIT5	0.04502	0.05	1.2606	0.05417	0.00227	NO	YES	No	Yes
LOC647121	0.01601	0.12009	1.27597	0.01174	3e-05	YES	NO	No	Yes
C7orf52	0.00335	-0.95954	1.35518	0.00399	8e-05	YES	NO	No	Yes
LGMN	0.00483	0.25836	1.63146	0.00455	0.00183	YES	NO	No	Yes
TPD52L1	0.04446	-0.05381	1.28644	0.05113	0.00932	NO	YES	No	Yes
ZFP42	0.04063	0.6799	1.09081	0.03553	0.00276	YES	NO	No	Yes
TEX261	0.01897	-0.06213	1.90512	0.01784	0.00154	NO	YES	No	Yes
CRCP	0.01482	0.17972	1.79357	0.01356	0.00017	YES	NO	No	Yes
BCHE	0.00268	-2.83597	1.14181	0.00283	0.00044	YES	NO	No	Yes
TMEM181	0.00801	0.24695	1.8663	0.0066	5e-05	YES	NO	No	Yes
SLC7A6	0.02102	0.05887	1.56328	0.02305	0.00314	YES	NO	No	Yes
POMT2	0.00017	0.02493	1.99832	0.00023	1e-05	YES	NO	No	Yes
MTA1	0.00075	-0.49042	1.84928	0.00107	0.00121	YES	NO	No	Yes
BBS2	0.00305	-0.37162	1.70775	0.00379	0.00015	NO	YES	No	Yes
PSMD11	0.00422	0.75331	1.81075	0.00422	3e-05	YES	NO	No	Yes
SMYD3	0.01383	-0.52253	1.35837	0.01343	0.00034	YES	NO	No	Yes
CTH	0.03806	0.31555	1.2277	0.03864	2e-05	YES	NO	No	Yes
LOC645166	0.00474	0.04146	1.2796	0.0048	0.00018	NO	YES	No	Yes
CA12	0.00286	-0.04351	1.26962	0.00354	0.00105	NO	YES	No	Yes
RAB20	0.01226	-0.7605	1.40841	0.01097	0.00062	YES	NO	No	Yes
NQO1	0.00096	-0.84478	1.26086	0.00122	0.00053	NO	YES	No	Yes
PFN2	0.0047	0.15437	1.2368	0.00648	0.00012	NO	YES	No	Yes
KIAA1467	0.01284	0.16537	1.3638	0.01429	0.0113	YES	NO	No	Yes
WBP5	0.00432	-0.34212	1.55527	0.00388	0.00332	NO	YES	No	Yes
OR51B5	0.02001	-0.24992	1.20408	0.01583	0.00034	YES	NO	No	Yes
ZFAND3	0.01832	0.09913	1.88834	0.01512	0.00171	YES	NO	No	Yes
RGS19	0.0392	0.19863	1.50957	0.03466	0.00182	NO	YES	No	Yes
MS4A15	0.00013	-1.55973	1.31003	0.00012	0.00048	YES	NO	No	Yes
BAG2	0.04988	-0.33873	1.21374	0.04787	0.00239	YES	NO	No	Yes
RILPL1	6e-05	-0.06229	2.03176	0.00016	1e-05	NO	YES	No	Yes
CATSPER1	0.00171	-0.25338	1.3909	0.00106	0.00228	NO	YES	No	Yes
GAL	0.02405	-1.75901	1.10058	0.02221	0.01108	NO	YES	No	Yes
STK3	0.00064	0.08853	2.01114	0.0006	3e-05	NO	YES	No	Yes
KIAA1949	0.01047	1.03354	1.61826	0.00619	3e-05	YES	NO	No	Yes
BRMS1L	0.04867	-0.06555	1.41314	0.04909	0.00783	NO	YES	No	Yes
LOC100132354	0.02447	0.68991	1.28753	0.01371	0.00013	YES	NO	No	Yes
CDK6	0.00287	0.76071	1.329	0.00249	6e-05	NO	YES	No	Yes
HEXB	0.02052	-0.06373	1.65668	0.01788	0.0014	NO	YES	No	Yes
CYP4F11	0.0338	-3.30982	1.077	0.04711	0.03255	NO	YES	No	Yes
PHKA1	0.02347	-1.92543	1.27223	0.04771	0.03707	NO	YES	No	Yes
PNO1	0.00079	0.26644	1.99803	0.00082	1e-05	NO	YES	No	Yes
SDS	0.03678	0.86512	1.17528	0.03355	0.00022	YES	NO	No	Yes
HLA.H	0.04699	0.78405	1.22247	0.05051	0.00072	YES	NO	No	Yes
SLC7A8	0.01207	0.18571	1.20453	0.01463	0.00297	NO	YES	No	Yes
PLAC1	0.04734	0.68041	1.10949	0.05692	0.00355	NO	YES	No	Yes
DLX1	0.01093	0.442	1.16666	0.01718	0.00066	NO	YES	No	Yes
DLX2	0.01236	-0.33768	1.14521	0.01669	0.00022	NO	YES	No	Yes
SDCCAG8	0.04028	-0.16775	1.45554	0.04078	0.0006	NO	YES	No	Yes
RETN	0.00748	-0.6884	1.28737	0.00501	0.00289	YES	NO	No	Yes
KLC3	0.02548	0.85248	1.23408	0.03256	0.00717	NO	YES	No	Yes
C20orf3	0.00952	-0.26394	1.53884	0.01253	0.00245	YES	NO	No	Yes
MYH10	9e-05	-1.15415	1.44774	0.00025	6e-05	YES	NO	No	Yes
MAP4K4	0.00224	-0.11538	1.61364	0.00273	0.00127	NO	YES	No	Yes
B4GALNT1	0.0005	0.022	1.24278	0.00087	0.00072	NO	YES	No	Yes
SLC45A2	0.04428	-0.90362	1.30391	0.03778	0.00237	NO	YES	No	Yes
RPL23AP7	0.0004	0.55539	1.88452	0.00027	0	YES	NO	No	Yes
MOAP1	0.01795	-0.49525	1.69222	0.01393	0.00059	NO	YES	No	Yes
HTR1D	4e-05	-0.02403	1.31303	3e-05	0	NO	YES	No	Yes
MC1R	0.01443	-0.6696	1.31347	0.01703	0.00027	YES	NO	No	Yes
LHX5	0.0161	2.10516	1.16768	0.01546	0.00059	YES	NO	No	Yes
KCTD12	0.04113	0.34131	1.29675	0.04085	0.00225	YES	NO	No	Yes
C1QL4	0.01987	-0.38945	1.17499	0.01666	0.00038	NO	YES	No	Yes
MLXIPL	0.01264	-2.22634	1.14216	0.01129	0.00081	YES	NO	No	Yes
C19orf59	0.00109	-0.29159	1.25907	0.00092	0.00069	NO	YES	No	Yes
SLC4A3	0.00314	-1.0729	1.29362	0.00524	0.00042	NO	YES	No	Yes
PCID2	0.00089	0.21316	1.6781	0.00055	0.00013	YES	NO	No	Yes
ORAOV1	0.02163	0.71861	1.18191	0.02669	0.00144	YES	NO	No	Yes
ITFG1	0.00011	-0.64869	2.24676	0.00018	0.00047	YES	NO	No	Yes
LCLAT1	0.01592	0.17697	1.59105	0.01319	0.00134	NO	YES	No	Yes
EFNA1	0.00044	-0.46243	1.62139	0.00037	0.00249	NO	YES	No	Yes
SEMA4F	0.01751	0.07081	1.39188	0.01596	0.00147	NO	YES	No	Yes
ANTXR2	0.01523	-0.09954	1.2477	0.01273	0.00138	NO	YES	No	Yes
CXorf49B	0.00557	1.92786	1.13639	0.00458	0.00168	YES	NO	No	Yes
DHCR7	0.02147	0.76198	1.23094	0.01471	0.00149	YES	NO	No	Yes
TRIM6	0.01356	-0.33844	1.23135	0.01516	0.00024	NO	YES	No	Yes
PDIA4	0.0103	-0.01491	1.55042	0.0146	0.00067	NO	YES	No	Yes
LOC100302401	0.00063	0.214	1.56442	0.0007	8e-05	YES	NO	No	Yes
PRPH	0.00545	-1.77938	1.19154	0.00483	0.00375	YES	NO	No	Yes
GCSH	0.02022	-1.83543	1.37972	0.02007	0.00622	YES	NO	No	Yes
PTHLH	0.01199	1.87448	1.14317	0.01547	0.00168	NO	YES	No	Yes
FAM69A	0.00118	-0.30825	1.64535	0.00135	0.0011	NO	YES	No	Yes
NEK6	0.00199	0.35605	1.61536	0.00085	6e-05	YES	NO	No	Yes
C14orf126	0.00017	0.17696	1.76267	0.00016	3e-05	NO	YES	No	Yes
C20orf194	0.018	0.26197	1.4234	0.01737	0.00019	YES	NO	No	Yes
C7orf28A	0.01191	-0.1419	1.6745	0.01253	0.00231	NO	YES	No	Yes
GALNS	0.00441	-0.63614	1.42296	0.00776	0.00472	NO	YES	No	Yes
ATP6V0D2	0.0248	-0.04331	1.15914	0.02719	0.00198	NO	YES	No	Yes
SLC31A2	0.02334	1.17261	1.29358	0.02323	0.00088	YES	NO	No	Yes
PTDSS1	0.00021	0.13044	1.85208	0.00025	2e-05	NO	YES	No	Yes
TMEM158	0.00768	-0.13275	1.2082	0.01141	0.00039	NO	YES	No	Yes
ANGEL1	0.01321	0.44925	1.69092	0.01012	0	YES	NO	No	Yes
KLHL7	0.00489	-0.00558	1.92078	0.00373	0.00241	NO	YES	No	Yes
NGRN	0.00032	-0.16215	2.18609	0.00035	1e-05	YES	NO	No	Yes
SLC3A2	0.00094	0.03107	1.50611	0.00195	6e-05	NO	YES	No	Yes
C15orf60	0.03445	-0.03913	1.56164	0.02853	0.00706	NO	YES	No	Yes
SIAH1	0.00824	-0.35534	1.5104	0.01141	0.00179	NO	YES	No	Yes
C1orf27	0.04205	-0.55992	1.56739	0.04483	0.00395	YES	NO	No	Yes
SPP1	0.00867	0.52232	1.12329	0.01101	0.00065	YES	NO	No	Yes
ME1	0.01738	0.47083	1.20324	0.01842	0.00709	NO	YES	No	Yes
SLC38A6	0.00036	-0.23498	1.76786	0.00039	0.00018	YES	NO	No	Yes
DDX10	0.00418	-0.47382	1.58668	0.00526	0.00062	NO	YES	No	Yes
DDX18	0.00607	0.2051	1.87848	0.00557	3e-05	YES	NO	No	Yes
TGM4	0.00373	-0.21752	1.24849	0.00401	0.00043	NO	YES	No	Yes
ARHGDIG	0.03999	-1.24018	1.17356	0.0326	0.0011	YES	NO	No	Yes
RASGRF1	0.00668	0.10293	1.22585	0.00477	2e-05	YES	NO	No	Yes
INPP5A	0.01016	-0.7922	1.6575	0.01199	0.00732	YES	NO	No	Yes
ABHD12B	0.02683	-0.67656	1.14194	0.02264	0.00143	YES	NO	No	Yes
C20orf20	0.00375	0.36729	1.69579	0.00294	0.00011	NO	YES	No	Yes
GAST	0.03444	1.4165	1.11808	0.0321	0.0028	NO	YES	No	Yes
ESF1	0.03827	0.20945	1.4544	0.03363	4e-05	YES	NO	No	Yes
PLXNB3	0.03445	0.54595	1.29907	0.02901	0.00602	YES	NO	No	Yes
SP140L	0.01451	0.09304	1.4285	0.01213	0.00579	NO	YES	No	Yes
RBMS1	0.02658	0.23956	1.65042	0.02143	0.00501	NO	YES	No	Yes
SLC5A12	0.04405	1.7261	1.11322	0.03866	0.0027	YES	NO	No	Yes
EMR1	0.0143	1.4451	1.15292	0.0103	0.00026	YES	NO	No	Yes
UBE2E3	0.00161	0.14933	1.91123	0.00174	0.00027	YES	NO	No	Yes
NOD1	0.01721	-0.08822	1.73391	0.01481	0.00137	YES	NO	No	Yes
MET	0.00176	0.4899	1.38322	0.00264	0.00029	NO	YES	No	Yes
P2RY6	0.02354	2.08774	1.20387	0.02192	0.00033	YES	NO	No	Yes
C16orf87	0.0001	-0.3717	1.90545	0.00016	0.0004	NO	YES	No	Yes
SYT12	0.02648	-0.76087	1.14056	0.02828	0.00551	NO	YES	No	Yes
SYT14	0.00198	-1.37851	1.17343	0.00267	0.00016	YES	NO	No	Yes
EHBP1	0.01733	0.24694	1.49973	0.01387	0.01544	YES	NO	No	Yes
GYLTL1B	0.00118	2.29121	1.37646	0.00085	0.00051	YES	NO	No	Yes
SNAPC1	0.00673	0.36057	1.42736	0.00588	0.00613	NO	YES	No	Yes
KIF3C	0.00267	-0.72349	1.4261	0.00269	0.00145	NO	YES	No	Yes
OSGIN1	0.03415	-1.34445	1.13114	0.04436	0.00372	NO	YES	No	Yes
PAIP1	0.04381	-0.50655	1.48459	0.04501	0.00037	YES	NO	No	Yes
ZNF556	0.00768	0.74028	1.16409	0.00979	0.00125	NO	YES	No	Yes
SLC35E4	0.02399	-0.10245	1.37048	0.02452	0.00869	NO	YES	No	Yes
MXRA7	0.00118	-1.1109	1.53305	0.002	0.00185	YES	NO	No	Yes
PGM3	0.0016	-0.70734	1.72316	0.00174	0.00108	NO	YES	No	Yes
FTL	0.03667	-0.59835	1.2615	0.04021	0.00031	YES	NO	No	Yes
ZDHHC8	0.00052	0.57515	1.88724	0.00033	0.00047	YES	NO	No	Yes
HES7	0.00444	0.55578	1.26316	0.00292	0.00045	YES	NO	No	Yes
PPFIA1	0.00403	0.34118	1.26921	0.00364	0.00048	YES	NO	No	Yes
C7orf68	0.04526	-0.39913	1.19165	0.04725	0.01389	NO	YES	No	Yes
IL1RL2	0.02084	0.40399	1.29714	0.02115	0.00174	NO	YES	No	Yes
VSIG4	0.00635	-0.74575	1.20522	0.00576	0.0014	YES	NO	No	Yes
SUV420H1	0.04516	0.48711	1.46529	0.04132	0.00032	YES	NO	No	Yes
WDR20	0.02631	0.45828	1.78286	0.02627	0.00035	YES	NO	No	Yes
IGF2BP2	0.00115	1.26205	1.27786	0.00191	0.00035	NO	YES	No	Yes
ERCC3	0.04903	0.3692	1.9145	0.04192	0.00112	YES	NO	No	Yes
LMAN2L	0.00517	-0.38954	1.73672	0.0042	0.0019	YES	NO	No	Yes
FOXA2	8e-05	-0.58058	1.21024	6e-05	1e-05	NO	YES	No	Yes
PAGE4	0.00896	-0.20673	1.33106	0.0166	0.00014	NO	YES	No	Yes
FAM86C	0.0045	1.72196	1.42713	0.00313	0.0001	YES	NO	No	Yes
TOMM20	0.0259	-0.14428	1.62718	0.0245	0.00505	NO	YES	No	Yes
CREG2	0.00249	-1.27982	1.16297	0.00304	0.00295	NO	YES	No	Yes
MCHR2	0.0477	-0.16562	1.29754	0.04791	0.00198	NO	YES	No	Yes
TMED4	0.00316	-0.04292	2.07446	0.00221	0.00011	NO	YES	No	Yes
HMGA2	0.00053	2.05421	1.18314	0.00076	0.00023	NO	YES	No	Yes
TMEM184B	0.01481	-0.00899	1.59442	0.01424	0.00542	NO	YES	No	Yes
PLS3	0.00071	1.09087	1.72659	0.00083	0.0008	YES	NO	No	Yes
IRX4	0.03451	1.00721	1.1085	0.0443	0.00304	NO	YES	No	Yes
IRX2	0.00025	2.07171	1.27286	0.00051	0.00014	YES	NO	No	Yes
TMEM185B	0.01044	0.40403	1.63657	0.01105	0.00406	NO	YES	No	Yes
TTL	0.02331	0.44528	1.59947	0.02709	0.00277	YES	NO	No	Yes
FLJ30679	0.00022	0.37625	1.58049	0.00033	1e-05	YES	NO	No	Yes
MANBA	0.03257	-0.55597	1.3579	0.03336	0.00949	YES	NO	No	Yes
SPINK1	0.00174	-1.20835	1.20954	0.00151	0.00047	NO	YES	No	Yes
TMC7	0.0134	-0.17455	1.27799	0.01255	0.00032	NO	YES	No	Yes
MBIP	0.00879	-0.07834	1.5083	0.00921	0.00221	NO	YES	No	Yes
NXPH1	0.03672	-0.91005	1.27527	0.03258	0.00045	NO	YES	No	Yes
F2RL1	0	0.15901	1.51366	1e-05	0	NO	YES	No	Yes
NPTN	0.01109	0.18925	1.72381	0.01114	0.00162	YES	NO	No	Yes
XPNPEP3	0.04316	-0.14811	1.45944	0.0422	0.01051	NO	YES	No	Yes
IFI27	0.01396	0.62448	1.20553	0.01762	0.00598	NO	YES	No	Yes
PDZD7	0.00106	-0.74946	1.30698	0.00114	0.00037	YES	NO	No	Yes
WDR66	0.02571	2.18291	1.23301	0.0468	0.00168	NO	YES	No	Yes
PMS2CL	0.0382	0.32388	1.47545	0.03358	4e-05	YES	NO	No	Yes
MAFK	0.02535	0.17582	1.49814	0.02239	0.00206	NO	YES	No	Yes
RBP1	0.01259	2.02387	1.20757	0.01247	0.00062	YES	NO	No	Yes
INHA	0.02696	-2.2203	1.1768	0.03253	0.00362	YES	NO	No	Yes
ADM	0.00312	1.63601	1.32063	0.00277	0.00065	YES	NO	No	Yes
TCFL5	0.00196	0.16203	1.82459	0.00169	0.00098	YES	NO	No	Yes
HOXB8	0.00597	-1.03716	1.18415	0.00502	0.00458	NO	YES	No	Yes
MPP1	0.03544	-0.68967	1.28427	0.03443	0.00152	YES	NO	No	Yes
PRKAB2	0.00014	-0.09016	1.79563	0.0002	3e-05	NO	YES	No	Yes
CLC	0.03075	2.40182	1.19175	0.02011	3e-05	YES	NO	No	Yes
VEGFC	0.00013	0.70856	1.2778	0.0001	6e-05	NO	YES	No	Yes
SLC11A1	0.00421	-1.0485	1.291	0.00471	0.00288	NO	YES	No	Yes
CWC22	0.00608	0.33032	1.945	0.00597	0.00093	YES	NO	No	Yes
TMED10	3e-05	0.1246	2.47211	2e-05	2e-05	YES	NO	No	Yes
NPPB	0.01078	-0.22482	1.37347	0.01206	0.00685	YES	NO	No	Yes
STX1A	0.00029	0.07621	1.57104	0.00021	0.00087	YES	NO	No	Yes
SC5DL	0.0024	0.76671	1.46875	0.00202	0	YES	NO	No	Yes
LIPA	0.01926	-0.28366	1.41542	0.01811	0.00314	YES	NO	No	Yes
SLC7A11	0.04595	-0.90413	1.10718	0.0493	0.00617	NO	YES	No	Yes
FLJ36777	0.00744	-0.64347	1.39336	0.00658	0.00118	NO	YES	No	Yes
TRMT61B	0.03283	-0.0886	1.78702	0.02517	0.00378	YES	NO	No	Yes
RNASE3	0.04589	-0.86434	1.36097	0.04133	0.06011	YES	NO	No	Yes
SPRYD5	0.03732	-0.19251	1.74616	0.02049	0.00774	YES	NO	No	Yes
BCAM	0.01111	0.80997	1.22751	0.01151	0.00116	YES	NO	No	Yes
GPR56	0.00047	0.6018	1.70138	0.0004	9e-05	YES	NO	No	Yes
VKORC1L1	0.02061	0.0744	1.65346	0.01776	0.00124	YES	NO	No	Yes
C10orf114	0.01008	-0.53915	1.26704	0.01177	0.00057	NO	YES	No	Yes
DYNC2LI1	0.03357	-0.21712	1.56103	0.02644	7e-05	NO	YES	No	Yes
HOXC12	0.01758	-0.02954	1.33342	0.01284	0.00201	NO	YES	No	Yes
LAPTM4B	0.00104	0.40283	1.66483	0.00111	0.00197	YES	NO	No	Yes
NKX2.8	0.00032	1.00134	1.23746	0.00051	0.00012	NO	YES	No	Yes
HHLA1	0.01028	-0.13341	1.50492	0.01089	0.00375	NO	YES	No	Yes
C21orf84	0.0009	0.18528	1.53754	0.00046	0.00018	YES	NO	No	Yes
C12orf59	0.01799	1.25946	1.15116	0.01597	0.00017	YES	NO	No	Yes
LOC100131551	0.04487	1.02057	1.18139	0.03998	0.00039	YES	NO	No	Yes
CDK5R2	0.00525	-0.84408	1.2022	0.0051	8e-05	NO	YES	No	Yes
PAWR	0.00642	0.8179	1.6157	0.00797	0.00207	YES	NO	No	Yes
C5orf15	0.03818	-0.45296	1.49884	0.04057	0.00182	YES	NO	No	Yes
DLEU1	0.04316	-0.70322	1.35777	0.04855	0.00726	NO	YES	No	Yes
GRAMD2	0.0451	1.56542	1.21832	0.04305	0.00012	YES	NO	No	Yes
PHLDB2	0.00446	0.45431	1.28734	0.00635	6e-05	NO	YES	No	Yes
BIVM	0.03531	-0.85838	1.52252	0.03426	0.02116	YES	NO	No	Yes
FKBP9	0.00078	0.05128	1.575	0.00106	1e-05	NO	YES	No	Yes
PPME1	0.00216	0.19955	1.65987	0.00192	0.00259	YES	NO	No	Yes
TBCE	0.00022	-0.32236	2.02162	0.00025	7e-05	YES	NO	No	Yes
RRN3	0.01778	0.1807	1.88145	0.01499	1e-05	YES	NO	No	Yes
HDAC9	0.02301	0.30693	1.21162	0.01948	0.0007	YES	NO	No	Yes
TPP1	0.00011	-0.07888	1.99054	0.00014	0.00011	NO	YES	No	Yes
ATP2C2	0.01302	-1.76058	1.15746	0.01798	0.00237	NO	YES	No	Yes
MPP6	0.00137	0.1184	1.46462	0.00177	0.0001	NO	YES	No	Yes
OR5M11	0.04577	0.5484	1.36489	0.04046	0.00325	YES	NO	No	Yes
PLA2G10	0.02227	-1.14462	1.19134	0.02101	0.00309	YES	NO	No	Yes
ASNS	0.01275	0.27219	1.32183	0.01019	0.00198	YES	NO	No	Yes
DNAH14	0.00891	-2.63861	1.16645	0.00974	0.00039	YES	NO	No	Yes
XAGE2	0.00412	-0.24359	1.30398	0.00161	0.00077	NO	YES	No	Yes
GOLGA5	2e-05	-0.00889	2.58632	3e-05	8e-05	NO	YES	No	Yes
HBG2	0.0268	-0.65275	1.25282	0.01558	0.00331	YES	NO	No	Yes
HBG1	0.04575	-0.71335	1.21435	0.0373	0.00161	YES	NO	No	Yes
KDM5B	0.02692	-0.56669	1.37998	0.03523	0.00343	NO	YES	No	Yes
PDGFA	1e-05	-0.69966	1.61385	2e-05	0.00021	NO	YES	No	Yes
STT3A	0.03661	-0.21837	1.48548	0.03903	0.01049	YES	NO	No	Yes
STRN3	0.00536	0.27624	1.5696	0.00582	0.00034	NO	YES	No	Yes
TCEAL1	0.01237	-0.04739	1.59387	0.0098	0.00013	NO	YES	No	Yes
TCEAL5	0.00462	-0.83736	1.38916	0.00306	0.00031	NO	YES	No	Yes
TCEAL4	3e-05	-0.3497	1.9885	1e-05	0	NO	YES	No	Yes
TCEAL8	0.00075	-0.30763	1.61619	0.00093	0.0001	NO	YES	No	Yes

## Sheet: DarkOrange_IS
TCGA_HNSCC_WGCNA-DarkOrange_IS
Genes	pval tree	splitpoint	CoxReg	CoxWald	DiffCurvePval	Above Mean	Below Mean	High expression associated with increased survival?	High expression associated with decreased survival?
HIF3A	0.03465	-2.51739	0.87993	0.03358	0.00372	YES	NO	Yes	No
REM1	0.00142	-0.73334	0.7426	0.00198	0.00114	YES	NO	Yes	No
ZNF709	0.04959	-2.05962	0.79596	0.04478	0.00043	YES	NO	Yes	No
CAMKV	0.00262	-0.94109	0.69919	0.00284	3e-05	YES	NO	Yes	No
COL4A4	0.00237	1.83591	0.82592	0.00305	0.00416	YES	NO	Yes	No
ZNF879	0.00076	0.56391	0.753	0.00079	6e-05	YES	NO	Yes	No
CHST6	0.04224	1.2214	0.87643	0.04744	0.0065	YES	NO	Yes	No
CADPS2	0.00164	-0.46806	0.71919	0.00115	0.0009	NO	YES	Yes	No
DPT	0.00288	-0.75056	0.81681	0.00121	0	NO	YES	Yes	No
ZNF780B	0.00033	-0.06402	0.51153	0.00037	0.00036	NO	YES	Yes	No
ZNF414	0.01403	0.32692	0.62338	0.01415	0.00039	YES	NO	Yes	No
IGFBPL1	0.03204	0.56672	0.85996	0.0384	0.00182	YES	NO	Yes	No
LOC283070	0.02128	0.78273	0.79166	0.02127	0.00205	YES	NO	Yes	No
C3orf70	1e-05	0.19142	0.72259	2e-05	0	YES	NO	Yes	No
ZFP82	0.00014	-2.11737	0.66488	9e-05	0	YES	NO	Yes	No
AVPR2	8e-05	-0.23049	0.66058	6e-05	0	YES	NO	Yes	No
NRXN1	0.03914	2.3068	0.88408	0.04575	0.02662	YES	NO	Yes	No
RUNDC2C	0.00074	-0.04223	0.69075	0.00089	0.00014	NO	YES	Yes	No
MYO3A	0.00234	3.03105	0.89528	0.0038	0.00014	YES	NO	Yes	No
MECOM	0.04694	0.56921	0.86357	0.05317	0.00209	YES	NO	Yes	No
CA5B	0.00297	-0.5925	0.61347	0.0034	6e-05	YES	NO	Yes	No
PBX1	0.00102	-1.00506	0.78772	0.00077	5e-05	YES	NO	Yes	No
NSUN7	0.01307	0.59282	0.85535	0.01336	0.00115	YES	NO	Yes	No
NSUN6	0.02062	0.48709	0.65601	0.02075	0.00503	YES	NO	Yes	No
DLGAP1	0.03693	-1.35775	0.88075	0.04163	0.01014	YES	NO	Yes	No
TGFBR3	0.00205	-1.44827	0.77747	0.00174	0.00015	YES	NO	Yes	No
C2orf86	0.04619	0.35266	0.72566	0.04236	0.00239	YES	NO	Yes	No
C2orf88	0.04993	-2.56719	0.79199	0.04283	0	YES	NO	Yes	No
ZNF582	0.03244	-2.47955	0.76074	0.02371	1e-05	YES	NO	Yes	No
CHMP7	0.00211	0.08666	0.483	0.0027	0.00012	YES	NO	Yes	No
FAM160B2	0.00115	0.18079	0.54281	0.00154	0.00046	YES	NO	Yes	No
TSSK4	0.02315	-0.04465	0.76763	0.02473	0.00227	NO	YES	Yes	No
GALNTL1	0.01748	-0.10819	0.83301	0.0141	0.00591	NO	YES	Yes	No
EIF2AK3	0.03657	0.22636	0.69889	0.03204	0.00267	YES	NO	Yes	No
GCNT2	0.01008	-1.79305	0.84611	0.01101	0.0014	YES	NO	Yes	No
MYO5C	0.0021	0.56774	0.82035	0.00224	0.00321	YES	NO	Yes	No
NTRK2	0.01448	0.4112	0.90918	0.01311	0.00226	NO	YES	Yes	No
ARHGAP24	0.04264	-1.18644	0.82423	0.04254	0.00252	YES	NO	Yes	No
C3orf54	0.04768	1.4819	0.75204	0.04571	0.00628	YES	NO	Yes	No
EFHC2	0.00441	1.59982	0.82895	0.00533	0.00918	YES	NO	Yes	No
C4orf7	3e-05	-1.63069	0.88552	5e-05	0	NO	YES	Yes	No
BDNFOS	0.02444	-0.03673	0.7923	0.02797	0.00427	NO	YES	Yes	No
FOXN1	0.02291	4.13603	0.8847	0.01814	0.00143	YES	NO	Yes	No
GNA14	0.02274	-1.59038	0.75206	0.01387	1e-05	YES	NO	Yes	No
LOC284276	0.00553	-0.31999	0.76043	0.00725	0.00124	NO	YES	Yes	No
MCF2L	0.00081	-0.77205	0.75921	0.00128	0.00091	NO	YES	Yes	No
C8orf40	0.04988	-0.57485	0.71426	0.03938	0.00019	YES	NO	Yes	No
ZNF701	0.00328	-0.95186	0.74139	0.0034	0.00055	YES	NO	Yes	No
MAP3K6	0.03587	0.86206	0.73528	0.03552	0.00481	YES	NO	Yes	No
ZNF837	0.00547	-1.64589	0.71121	0.00429	5e-05	YES	NO	Yes	No
TRPV4	0.0007	0.70281	0.75341	0.00054	1e-05	NO	YES	Yes	No
TRPV6	0.02983	-0.30854	0.89819	0.03474	0.00307	NO	YES	Yes	No
SLC17A3	0.03936	-0.38355	0.57061	0.03498	0.001	NO	YES	Yes	No
CDK19	0.00036	0.04683	0.52444	0.00061	1e-05	YES	NO	Yes	No
KCNAB3	0.0081	-1.17862	0.76032	0.00736	5e-05	YES	NO	Yes	No
LRRC4B	0.00329	-1.00197	0.74633	0.00242	0.00034	NO	YES	Yes	No
PER3	0.00059	-0.53594	0.74884	0.00058	8e-05	NO	YES	Yes	No
ADAM33	0.00943	-0.01836	0.80825	0.00757	0.00159	NO	YES	Yes	No
ZNF571	0.03328	-0.10008	0.81594	0.03956	0.00401	NO	YES	Yes	No
TTC28	0.01353	-0.25458	0.7799	0.01114	0.00321	NO	YES	Yes	No
DOT1L	0.0019	0.05527	0.5891	0.00268	0.00031	NO	YES	Yes	No
PODXL2	0.01399	-3.49791	0.87791	0.01117	2e-05	YES	NO	Yes	No
ZNF578	0.01923	-1.52023	0.73056	0.01695	0.00511	YES	NO	Yes	No
SMPDL3B	0.0009	-1.30177	0.80225	0.00093	0.00012	YES	NO	Yes	No
NPPC	0.00536	1.03837	0.80956	0.00753	0.00078	YES	NO	Yes	No
TMEM200C	0.02788	1.04304	0.84797	0.03239	0.00718	YES	NO	Yes	No
LRRN1	0.02006	0.08393	0.89059	0.01774	0.00281	YES	NO	Yes	No
ZNF813	0.0062	0.48483	0.82902	0.00671	0.00129	YES	NO	Yes	No
KLF11	0.00124	0.3143	0.56776	0.0015	0.00012	YES	NO	Yes	No
ZBTB7C	0.00046	0.81776	0.82798	0.0004	0.00014	NO	YES	Yes	No
BOC	0.01543	0.41384	0.78686	0.01338	0.00185	YES	NO	Yes	No
SLC35E2	2e-05	-0.11631	0.57985	2e-05	1e-05	NO	YES	Yes	No
ZNF829	0.01422	0.33345	0.82109	0.02016	0.00149	YES	NO	Yes	No
FOXP2	0.00292	0.88041	0.85923	0.00213	0.00042	NO	YES	Yes	No
PDE3B	0.00089	-1.36168	0.75921	0.00075	0.0002	YES	NO	Yes	No
SPINK13	0.00357	-0.11275	0.63533	0.00893	0.00055	NO	YES	Yes	No
CNR1	0.00035	-2.61227	0.77231	0.00037	0	YES	NO	Yes	No
GP1BA	0.00356	0.84737	0.8107	0.00403	0.00314	YES	NO	Yes	No
SLC25A10	0.01433	0.26522	0.73781	0.01463	0.00018	YES	NO	Yes	No
ANKS1B	0.00744	-1.95757	0.73033	0.00874	0.00013	YES	NO	Yes	No
SLAIN1	0.03543	-2.12435	0.83464	0.02763	0.00212	YES	NO	Yes	No
SLC16A6	0.04747	0.95834	0.86408	0.05144	0.00025	YES	NO	Yes	No
C3orf15	0.02127	-2.31883	0.85497	0.0284	0.00942	YES	NO	Yes	No
DDX43	0.00224	-0.75383	0.85325	0.00234	2e-05	YES	NO	Yes	No
GJA9	0.02359	-0.4257	0.75566	0.02008	0.00321	NO	YES	Yes	No
RAI2	0.01467	0.38815	0.79301	0.01314	0.00501	YES	NO	Yes	No
EPHX3	1e-05	2.04489	0.84806	1e-05	0	YES	NO	Yes	No
CSMD1	0.0106	-0.79609	0.88259	0.01231	0.00103	NO	YES	Yes	No
PRSS12	2e-05	0.33166	0.78203	1e-05	1e-05	NO	YES	Yes	No
HPGDS	0.0084	-1.06725	0.77317	0.00588	1e-05	YES	NO	Yes	No
ZNF345	0.001	-0.78711	0.74685	0.00089	0.00017	YES	NO	Yes	No
NUDT18	0.02889	-0.31213	0.70161	0.02185	1e-05	NO	YES	Yes	No
CLIC6	0.01037	-0.8336	0.85386	0.00936	0.00059	YES	NO	Yes	No
HRASLS5	0.03097	-1.21485	0.85016	0.03483	0.0104	NO	YES	Yes	No
BMF	0.02046	0.1896	0.74471	0.02256	0.00106	YES	NO	Yes	No
ZNF354C	0.00066	0.46355	0.78755	0.00075	0	YES	NO	Yes	No
LOC284578	0.02199	-1.62104	0.84604	0.02329	9e-05	YES	NO	Yes	No
NTF3	0.02725	1.55974	0.8689	0.02922	0.0184	YES	NO	Yes	No
ZNF439	0.01655	-1.72316	0.75341	0.01394	0.00112	YES	NO	Yes	No
AHRR	0.0027	-0.85957	0.75576	0.00196	1e-05	NO	YES	Yes	No
ADCY5	0.01175	-0.32714	0.86258	0.01504	0.00095	NO	YES	Yes	No
ADCY6	0.00611	-0.34235	0.71692	0.00476	0.0026	NO	YES	Yes	No
ZFP28	0.00426	-0.40253	0.7932	0.00445	0.00157	NO	YES	Yes	No
ACACB	0.00062	-1.62549	0.70041	0.00056	0.00012	YES	NO	Yes	No
ZMAT1	3e-05	-2.06112	0.73323	7e-05	0	NO	YES	Yes	No
SLC26A11	0.00643	-0.94959	0.67286	0.00534	0.0007	YES	NO	Yes	No
HS3ST6	0.0062	3.33134	0.88546	0.00827	0.00079	YES	NO	Yes	No
HS3ST4	0.0003	-0.23087	0.83314	0.00069	3e-05	NO	YES	Yes	No
C11orf93	0.00736	1.07597	0.8519	0.0091	0.01683	YES	NO	Yes	No
C11orf92	0.00057	0.80151	0.85403	0.00122	0.0019	YES	NO	Yes	No
MLLT1	0.02073	0.15977	0.58646	0.01994	0.00395	YES	NO	Yes	No
BCL6	0.04121	0.13981	0.71235	0.03263	0.01404	NO	YES	Yes	No
ZNF665	0.02609	-1.47276	0.79298	0.02367	0.00285	YES	NO	Yes	No
AGAP11	0.01193	0.25601	0.82499	0.01525	0.00113	YES	NO	Yes	No
SCN3A	0.02847	-0.90046	0.81307	0.02343	0.00108	YES	NO	Yes	No
MTHFR	0.03041	0.13986	0.70168	0.02917	0.0145	YES	NO	Yes	No
PLCXD1	6e-05	0.13267	0.63833	5e-05	3e-05	NO	YES	Yes	No
LOC202181	0.00377	0.90817	0.77195	0.00586	0.00316	YES	NO	Yes	No
CPE	0.02022	0.11952	0.80583	0.01751	0.00482	YES	NO	Yes	No
BANK1	0.00114	1.11064	0.78887	0.00161	0.00101	YES	NO	Yes	No
DOC2B	0.00011	2.42191	0.7968	0.00011	0.00055	YES	NO	Yes	No
GABRP	0.03295	1.38389	0.93442	0.03579	0.00426	YES	NO	Yes	No
FAIM2	0.00054	-1.50549	0.71297	0.00028	4e-05	YES	NO	Yes	No
PTPRS	0.00731	0.49289	0.77516	0.00621	0.01319	YES	NO	Yes	No
CCBL2	0.02644	-0.0678	0.6835	0.02539	0.00059	NO	YES	Yes	No
KIAA2022	0.01522	1.28244	0.8794	0.01962	0.00416	YES	NO	Yes	No
ZNF324	0.00437	0.14809	0.55373	0.00527	0.00114	NO	YES	Yes	No
TSPAN12	0.01859	-2.44323	0.77426	0.01486	0.00066	YES	NO	Yes	No
GK3P	0.03041	0.32285	0.79339	0.02628	0.00118	YES	NO	Yes	No
GNG7	0.00021	-1.65398	0.67537	0.00017	0.00015	YES	NO	Yes	No
KIAA1683	0	-1.1306	0.6461	0	0	NO	YES	Yes	No
CLUL1	0.00938	-0.93075	0.76419	0.0096	0.0017	NO	YES	Yes	No
INMT	0.00716	-1.37343	0.77594	0.00568	3e-05	YES	NO	Yes	No
TMEM150C	8e-05	-0.84833	0.72213	7e-05	1e-05	NO	YES	Yes	No
SPATA13	0.02343	-0.4556	0.843	0.01989	0.00181	NO	YES	Yes	No
ACVR2A	0.03757	-0.38636	0.69158	0.03156	0.00077	YES	NO	Yes	No
KLHL14	0.00015	-1.66891	0.68512	0.00014	6e-05	YES	NO	Yes	No
KLHL15	0.02137	-0.12286	0.66322	0.01922	0.00221	NO	YES	Yes	No
ST6GAL1	0.00387	-1.16096	0.7634	0.00256	0.00058	YES	NO	Yes	No
TRIM67	0.00639	-0.20663	0.73874	0.0133	0.00747	NO	YES	Yes	No
C2orf65	0.00033	1.24765	0.84328	0.00051	0.00019	YES	NO	Yes	No
SHE	0.02266	0.47132	0.81382	0.02352	0.00263	YES	NO	Yes	No
RORA	0.01077	0.35486	0.7561	0.00914	0.00164	YES	NO	Yes	No
ZNF471	0.00118	-0.09138	0.78937	0.00196	5e-05	NO	YES	Yes	No
ZNF470	0.00233	-0.74305	0.78942	0.0029	0.0005	NO	YES	Yes	No
NR1D2	0.003	0.09673	0.68603	0.00364	0.0002	YES	NO	Yes	No
KIT	0.00174	-1.98088	0.76892	0.00108	0.00023	YES	NO	Yes	No
TNFRSF19	0.03592	-0.55477	0.83575	0.03367	0.00276	YES	NO	Yes	No
FOXF1	0.03381	-1.023	0.80909	0.02975	0.00033	YES	NO	Yes	No
USP9Y	3e-05	0.97679	0.88359	3e-05	0	NO	YES	Yes	No
FOXE1	0.00985	3.66702	0.86971	0.00824	9e-05	NO	YES	Yes	No
ALS2CR8	0.0094	-0.83213	0.66934	0.00883	0.00098	YES	NO	Yes	No
UMODL1	0.04044	-0.5045	0.85944	0.04421	0.00075	NO	YES	Yes	No
FAM102B	0.00065	0.05596	0.62265	0.00082	1e-05	YES	NO	Yes	No
PGPEP1	0.00621	-0.56913	0.71901	0.00682	0.00011	NO	YES	Yes	No
GPC2	0.03474	1.00792	0.84626	0.03372	0.00411	YES	NO	Yes	No
ZSWIM4	0.00432	0.27437	0.63469	0.00355	0.00017	YES	NO	Yes	No
PRND	0.03847	-0.88534	0.8771	0.04027	0.00021	YES	NO	Yes	No
KCNN3	0.01267	-0.98493	0.80233	0.01156	0.00051	YES	NO	Yes	No
PRRG3	0.03394	0.19082	0.84748	0.0466	0.01044	YES	NO	Yes	No
LOC100190986	0.042	-0.34277	0.81955	0.0401	0.00443	NO	YES	Yes	No
AASS	0.03166	-0.66134	0.80188	0.03236	0.01317	YES	NO	Yes	No
PIK3C2B	0.00027	-0.02559	0.56227	9e-05	3e-05	NO	YES	Yes	No
SH3BP5	0.00099	0.29911	0.67126	0.00113	0.00071	YES	NO	Yes	No
SH3BP2	0.004	-0.25643	0.61225	0.00477	0.00116	YES	NO	Yes	No
KCNG3	0.00089	0.93876	0.82557	0.00112	0.0002	YES	NO	Yes	No
ANKRD13A	0.0085	0.05778	0.54472	0.00704	0.00158	YES	NO	Yes	No
C22orf31	0.00156	0.34376	0.72199	0.00182	0.00022	YES	NO	Yes	No
CLGN	0.00585	0.22639	0.86381	0.0065	0.00054	YES	NO	Yes	No
SELENBP1	0.00279	-1.5303	0.78576	0.00246	4e-05	NO	YES	Yes	No
CDH23	0.00607	1.56688	0.81518	0.00744	0.00074	YES	NO	Yes	No
C21orf34	9e-05	-0.80334	0.73444	6e-05	0	YES	NO	Yes	No
LOC283663	0.00014	-1.51432	0.70882	0.00023	0.00011	YES	NO	Yes	No
DNAJC28	0.01131	-0.0447	0.71505	0.01154	0.00222	NO	YES	Yes	No
ZCCHC18	0.00836	-1.21859	0.7266	0.00625	0.00011	YES	NO	Yes	No
CATSPER3	0.01019	0.15029	0.74251	0.01087	0.00041	YES	NO	Yes	No
MYLIP	0.00028	-0.06888	0.68977	0.00036	9e-05	NO	YES	Yes	No
MFSD4	0.00098	0.42178	0.84769	0.00127	0.00192	YES	NO	Yes	No
RASSF9	0.01612	1.20661	0.8691	0.01429	6e-05	YES	NO	Yes	No
CACNB2	0.00073	-1.4178	0.59623	0.00029	2e-05	YES	NO	Yes	No
CACNB4	0.03936	-2.25219	0.8562	0.04143	8e-05	YES	NO	Yes	No
ZNF599	0.01444	-1.08905	0.63801	0.01313	0.00241	YES	NO	Yes	No
TACC1	0.03563	0.74496	0.76727	0.03881	0.01066	YES	NO	Yes	No
SLC1A2	0.00467	-1.61696	0.78062	0.00273	0.0001	YES	NO	Yes	No
DBX2	0.00779	0.22085	0.8361	0.01303	0.00307	YES	NO	Yes	No
GTF2IRD2P1	0.0419	-0.7654	0.75922	0.04043	0.01074	NO	YES	Yes	No
EEF2K	0.01247	0.11088	0.60217	0.01287	0.00101	YES	NO	Yes	No
B3GALT5	0.00404	-1.81806	0.84541	0.0051	2e-05	YES	NO	Yes	No
B3GALT2	0.00166	-1.32485	0.74362	0.0021	1e-05	YES	NO	Yes	No
OCA2	0.01247	-1.74478	0.88813	0.0168	0	YES	NO	Yes	No
NTN1	0.04039	1.04874	0.83317	0.03289	0.00645	YES	NO	Yes	No
CHDH	0.00019	-0.68208	0.79014	0.00027	0	NO	YES	Yes	No
TMEM71	6e-05	-0.34098	0.70675	7e-05	1e-05	YES	NO	Yes	No
NCOA1	0.01702	-0.25307	0.63821	0.01376	0.00146	NO	YES	Yes	No
POU6F1	0.00971	-1.63632	0.6968	0.00789	5e-05	YES	NO	Yes	No
SH3BP5L	0.02511	0.21728	0.54963	0.02522	0.00706	YES	NO	Yes	No
SLC27A5	0.04432	-0.35395	0.84264	0.04625	0.0084	NO	YES	Yes	No
ZNF497	0.01387	-1.59481	0.70633	0.01116	3e-05	YES	NO	Yes	No
ZNF493	0.00401	-2.68316	0.77651	0.00382	9e-05	YES	NO	Yes	No
PARM1	0.00022	-0.71634	0.73859	0.00031	0.00096	NO	YES	Yes	No
NR3C2	0.00704	-0.69909	0.83261	0.00854	0.00104	NO	YES	Yes	No
ZNF569	0.02976	-0.33739	0.82797	0.03046	0.00342	NO	YES	Yes	No
IRS4	0.03163	2.27126	0.86508	0.05876	0.00768	YES	NO	Yes	No
RERG	0.0195	-1.87164	0.8084	0.01261	0.00219	YES	NO	Yes	No
LOC728723	0.03633	-1.07317	0.76487	0.03117	0.0058	NO	YES	Yes	No
ZNF790	0.00419	0.18513	0.77923	0.00415	0.00228	YES	NO	Yes	No
ZNF793	0.03884	-2.48916	0.87459	0.03603	0.00429	YES	NO	Yes	No
ROBO2	0.00448	-0.90743	0.86855	0.00396	0.00024	YES	NO	Yes	No
ZNF570	0.02672	-0.03925	0.83296	0.03092	0.0008	NO	YES	Yes	No
PRKAR2B	0.00556	-1.0816	0.76174	0.00607	0.00242	NO	YES	Yes	No
FGFR2	0.00137	0.44629	0.73667	0.00084	4e-05	YES	NO	Yes	No
AFF3	3e-05	-2.28794	0.70564	2e-05	1e-05	YES	NO	Yes	No
ALDH16A1	0.03806	1.08724	0.71017	0.04072	0.00567	YES	NO	Yes	No
ABCA13	0.0007	1.71763	0.87109	0.00073	0.00047	NO	YES	Yes	No
C20orf134	0.00211	0.98047	0.73623	0.00126	0.00277	YES	NO	Yes	No
RABEP2	0.03062	-0.3144	0.62364	0.02254	0.0008	NO	YES	Yes	No
C20orf132	0.0374	-1.4604	0.74323	0.02993	0.00018	YES	NO	Yes	No
PENK	0.0238	0.9317	0.89166	0.02956	0.0051	YES	NO	Yes	No
GPR64	0.01231	-0.04079	0.81224	0.01093	0.00025	NO	YES	Yes	No
INE2	0.0226	-0.20721	0.85541	0.0238	0.00542	NO	YES	Yes	No
FAM171A1	0.01399	-0.58226	0.8156	0.01415	0.00078	NO	YES	Yes	No
KIAA1967	0.03029	0.22893	0.64612	0.03463	0.00153	YES	NO	Yes	No
SVIP	0.00064	-0.55792	0.76962	0.00078	0.00023	NO	YES	Yes	No
ANKRD16	0.02229	-0.63985	0.66139	0.01997	6e-05	YES	NO	Yes	No
C10orf105	0	0.14049	0.66015	1e-05	0	YES	NO	Yes	No
PABPC4L	0.0082	0.46993	0.82469	0.00752	0.00397	YES	NO	Yes	No
NRCAM	0.00675	-0.75299	0.86025	0.00721	0.00092	YES	NO	Yes	No
SUSD4	0.0111	1.86173	0.87568	0.01224	0.00175	YES	NO	Yes	No
TNFAIP2	0.00553	1.65854	0.76786	0.00575	0.01255	YES	NO	Yes	No
USP44	0.00453	-1.21928	0.77196	0.00585	2e-05	YES	NO	Yes	No
REPIN1	0.00133	-1.92356	0.66478	0.00121	9e-05	YES	NO	Yes	No
FADS2	0.01497	-0.84241	0.82041	0.013	0.00047	YES	NO	Yes	No
GRIN2A	0.00306	3.12748	0.86536	0.0057	0.00931	YES	NO	Yes	No
CYP4X1	0.00015	2.09807	0.82797	0.0002	0.00042	YES	NO	Yes	No
GPLD1	0.00617	-1.84269	0.83455	0.00579	0.00022	YES	NO	Yes	No
RPH3AL	0.04026	0.91624	0.84632	0.04302	0.01589	YES	NO	Yes	No
MYH14	0.01768	-0.36867	0.88538	0.01696	0.00291	NO	YES	Yes	No
NTN3	0.00066	1.34331	0.70254	0.00138	0.00208	YES	NO	Yes	No
ZNF238	0.00774	-0.39702	0.73009	0.0084	0.0014	NO	YES	Yes	No
CGNL1	0.00047	-1.66333	0.77441	0.00048	0.0001	YES	NO	Yes	No
ZNF181	0.00252	-0.44367	0.55242	0.00262	0.00123	NO	YES	Yes	No
ZNF25	0.03258	-0.49161	0.66775	0.03484	0.0032	NO	YES	Yes	No
INTS10	0.00087	0.44806	0.54435	0.00146	0.00129	YES	NO	Yes	No
SEMA5A	0.00921	-0.48059	0.81822	0.00822	0.00023	YES	NO	Yes	No
MGAT3	3e-05	-1.41684	0.75631	5e-05	1e-05	YES	NO	Yes	No
MOSC2	0.02887	-1.38393	0.81178	0.02386	0.00522	YES	NO	Yes	No
PODXL	0.04903	0.62597	0.79489	0.05418	0.01277	YES	NO	Yes	No
CBFA2T3	0.00616	0.10215	0.75967	0.00498	0.00076	YES	NO	Yes	No
WNK3	1e-05	0.94232	0.75501	3e-05	7e-05	YES	NO	Yes	No
FAM184A	0.01888	-1.1419	0.82928	0.01932	0.0069	NO	YES	Yes	No
FAM184B	0.04222	0.81586	0.89344	0.0445	0.0125	YES	NO	Yes	No
SCUBE2	0.00132	-2.14303	0.78567	0.00092	0	YES	NO	Yes	No
SPHK2	0.00249	-0.90148	0.49639	0.0019	0.00033	YES	NO	Yes	No
MOXD1	0.00078	0.94154	0.82216	0.00086	9e-05	YES	NO	Yes	No
LOC284100	0.00059	1.37428	0.70758	0.00102	0.00105	YES	NO	Yes	No
DPY19L2P2	0.01428	0.42442	0.80814	0.01564	0.002	YES	NO	Yes	No
AKR1A1	0.04249	-0.12775	0.67314	0.04393	0.00396	YES	NO	Yes	No
GFRA1	0.02811	-1.30107	0.88185	0.02705	0.00497	YES	NO	Yes	No
COL9A2	0.01235	-0.90784	0.83413	0.01262	0.00101	YES	NO	Yes	No
COL9A1	0.00148	-1.21476	0.67123	0.00155	0.00022	NO	YES	Yes	No
RNF150	0.01152	0.83581	0.85758	0.01462	0.00047	YES	NO	Yes	No
TNFRSF18	0.00406	1.19026	0.798	0.00354	7e-05	NO	YES	Yes	No
OXNAD1	0.04101	0.12119	0.67874	0.0476	0.00057	YES	NO	Yes	No
ZNF250	0.04151	0.40605	0.71906	0.05229	0.01142	YES	NO	Yes	No
ZNF257	0.01137	-1.73873	0.77211	0.00859	0.00136	YES	NO	Yes	No
MFAP4	0.00694	-1.68706	0.82209	0.00366	0	YES	NO	Yes	No
RPS6KL1	0.04906	-1.92348	0.85925	0.04703	0.01838	YES	NO	Yes	No
TAS2R3	0.03342	0.00243	0.54641	0.0402	0.00061	YES	NO	Yes	No
PCGF3	0.04298	-0.12885	0.66707	0.04733	0.00171	YES	NO	Yes	No
ZC3H6	0.01852	-0.16952	0.68383	0.01698	0.00386	NO	YES	Yes	No
ERC2	0.00889	0.64881	0.8156	0.01151	0.00365	YES	NO	Yes	No
ZNF880	0.02575	-0.0438	0.8265	0.02878	0.00313	NO	YES	Yes	No
VWCE	0.00043	0.22214	0.70871	0.00053	0.00042	YES	NO	Yes	No
ZNF132	0.01083	-0.19689	0.71574	0.01295	0.00183	NO	YES	Yes	No
OXER1	0.00898	-0.31383	0.80867	0.01029	0.00366	NO	YES	Yes	No
PIWIL4	0.00601	-0.23613	0.75731	0.00726	0.00042	NO	YES	Yes	No
CHAD	0.00113	-0.42773	0.77241	0.00165	0.00079	NO	YES	Yes	No
ANUBL1	0.0294	0.38068	0.7507	0.03282	0.00195	YES	NO	Yes	No
ABCB4	0.00243	-1.29426	0.73082	0.00307	1e-05	YES	NO	Yes	No
SLC9A4	0.04913	0.42295	0.90124	0.05239	0.00372	YES	NO	Yes	No
SLC9A9	0.04315	-0.13987	0.839	0.0401	0.00497	NO	YES	Yes	No
BZRAP1	6e-05	-1.392	0.73372	7e-05	8e-05	NO	YES	Yes	No
RSPO1	0	-0.51735	0.68939	0	0	NO	YES	Yes	No
ZNF300	0.00679	0.39775	0.82164	0.00883	0.00074	YES	NO	Yes	No
NYNRIN	0.004	-0.6742	0.78987	0.00355	0.00032	YES	NO	Yes	No
ZBED3	0.00729	-0.43859	0.76749	0.00728	0.00016	NO	YES	Yes	No
ZNF718	0.04371	0.32039	0.83256	0.04426	5e-05	YES	NO	Yes	No
DMRTA1	0.03642	1.32943	0.89789	0.03269	0.00403	YES	NO	Yes	No
ZFP2	0.00906	-1.04347	0.72736	0.01091	0.0041	NO	YES	Yes	No
TLE2	0.04469	0.24043	0.83858	0.04497	0.01417	YES	NO	Yes	No
ZNF445	0.00247	-0.10978	0.5075	0.00178	0.00036	NO	YES	Yes	No
CACNA2D3	0.00251	0.4387	0.78509	0.00183	0.0001	NO	YES	Yes	No
LOC286367	0.00892	-0.94881	0.76381	0.00952	0.00064	NO	YES	Yes	No
ANKRD6	0.02209	0.46649	0.83288	0.02248	0.00873	YES	NO	Yes	No
MTMR8	0.02161	-1.19389	0.84409	0.02483	0.0027	YES	NO	Yes	No
ZNF43	0.00066	-2.42095	0.70437	0.00059	5e-05	YES	NO	Yes	No
SIM2	0.00084	1.46364	0.83277	0.00222	1e-05	YES	NO	Yes	No
KSR1	0.00827	0.85155	0.68726	0.00768	0.00212	YES	NO	Yes	No
TACR1	0.03111	-0.5988	0.86733	0.02973	0.00661	NO	YES	Yes	No
ACRV1	0.0499	-0.4859	0.81144	0.04908	0.00351	NO	YES	Yes	No
SASH1	0.00975	-0.05705	0.78479	0.00965	0.00028	NO	YES	Yes	No
FLJ10213	0.01049	-0.71796	0.76081	0.01093	0.00039	YES	NO	Yes	No
ZNF652	0.04494	-0.74338	0.62081	0.03672	0.00303	YES	NO	Yes	No
PLEKHH2	0.03871	-0.29052	0.83445	0.0358	0.0032	NO	YES	Yes	No
RHBDL3	0.0002	-1.2151	0.79327	0.0004	0	YES	NO	Yes	No
MYCN	7e-05	-0.1813	0.73199	6e-05	5e-05	NO	YES	Yes	No
CYP27A1	0.00097	0.28725	0.76752	0.00134	0.00031	YES	NO	Yes	No
ZNF333	0.01077	-0.79084	0.55686	0.00847	0.00056	YES	NO	Yes	No
SATB1	0.00691	-0.34719	0.73951	0.00642	0.00034	NO	YES	Yes	No
RIC3	0.00164	-0.49864	0.79401	0.00152	0.00091	NO	YES	Yes	No
CYP7B1	0.00145	-1.31001	0.78261	0.00121	0.0001	NO	YES	Yes	No
BCKDHA	0.03941	0.10018	0.69056	0.03612	0.00581	YES	NO	Yes	No
CACNA1B	0.02838	-0.97201	0.91847	0.0298	0.00132	NO	YES	Yes	No
CACNA1D	0.00078	-0.91611	0.76831	0.00096	0.00019	NO	YES	Yes	No
PRDM1	0.02247	1.7956	0.7528	0.0152	0.00167	YES	NO	Yes	No
C4orf23	0.03527	-0.12933	0.65042	0.03223	0.00356	NO	YES	Yes	No
PAX1	0.00758	6.13821	0.9021	0.01192	0.00213	YES	NO	Yes	No
CP	0.005	-0.58691	0.90123	0.00562	0.0002	NO	YES	Yes	No
AGPAT6	0.00389	-0.54265	0.57254	0.00348	0.00092	YES	NO	Yes	No
KIAA1217	0.0003	0.61552	0.54338	0.00011	0.00027	NO	YES	Yes	No
KIAA1211	0.01565	-1.30389	0.81134	0.01288	0.00314	NO	YES	Yes	No
FOXO4	0.03947	-0.07384	0.72239	0.03835	0.00048	NO	YES	Yes	No
AP3B2	0.04784	-1.8973	0.89481	0.05154	0.00462	YES	NO	Yes	No
ZNF518A	0.00533	-0.12136	0.64846	0.00429	0.00467	NO	YES	Yes	No
COL6A6	0.00016	0.35978	0.79017	0.00015	3e-05	YES	NO	Yes	No
ZNF625	0.00972	-1.2765	0.79653	0.01101	0.00102	YES	NO	Yes	No
PACSIN1	0.00165	-0.97572	0.78231	0.00161	0.00018	YES	NO	Yes	No
ZNF626	0.02932	-0.76197	0.81787	0.02714	0.01196	NO	YES	Yes	No
ZNF705A	0.02338	0.31594	0.66617	0.04758	0.00919	YES	NO	Yes	No
PTN	0.00855	0.54063	0.87805	0.01078	0.00171	YES	NO	Yes	No
JMY	0.00019	0.43601	0.52608	0.00017	0.00065	YES	NO	Yes	No
CD302	0.02837	-1.26988	0.68967	0.02158	0.00044	YES	NO	Yes	No
FAM3B	0.00014	2.06305	0.87727	0.00025	0.00032	YES	NO	Yes	No
MTUS1	0.0024	-0.28685	0.63622	0.0017	0.00118	NO	YES	Yes	No
PRDM2	0.01045	0.16523	0.59074	0.01091	0.00207	YES	NO	Yes	No
ZNF137	0.00064	-0.90994	0.71607	0.00064	0.00028	NO	YES	Yes	No
2021-03-03	0.00531	0.23859	0.73751	0.00531	0.00213	YES	NO	Yes	No
SLIT1	0.01235	-1.38464	0.78868	0.01357	0.00016	NO	YES	Yes	No
LARP4B	0.03783	-0.05563	0.62589	0.03576	0.0018	NO	YES	Yes	No
ZNF808	0.00438	-2.00721	0.77193	0.00423	0.00014	YES	NO	Yes	No
FAM65C	0	0.23022	0.70604	0	0	NO	YES	Yes	No
TMEM56	0.00756	-0.6225	0.82855	0.00636	0.001	NO	YES	Yes	No
RNF19A	0.02313	0.51921	0.71621	0.0301	0.0014	YES	NO	Yes	No
TNFRSF13C	0.00013	0.27703	0.72298	0.00013	9e-05	YES	NO	Yes	No
EPB41	0.00843	0.02211	0.644	0.00863	2e-05	YES	NO	Yes	No
NUDT8	0.04933	1.19332	0.82063	0.05531	0.00043	YES	NO	Yes	No
KATNAL2	0.00028	-0.19627	0.75018	0.00043	0.00036	NO	YES	Yes	No
CBR3	0.03913	0.29416	0.82967	0.03955	0.00074	NO	YES	Yes	No
ISL1	0.01452	2.26597	0.8885	0.01711	0.00038	YES	NO	Yes	No
ZNF540	0.00054	-0.92515	0.68895	0.00053	0.0004	NO	YES	Yes	No
OSR1	0.02437	-0.0334	0.84635	0.02145	0.00507	NO	YES	Yes	No
LSAMP	0.00097	-0.53864	0.79996	0.00119	0.00158	YES	NO	Yes	No
SBK1	0.01426	-0.97809	0.85327	0.01332	0.00634	NO	YES	Yes	No
ZNF737	0.00156	-2.3495	0.72945	0.00093	2e-05	YES	NO	Yes	No
KCNT2	0.03086	-1.36151	0.79445	0.02651	0.00383	YES	NO	Yes	No
RNF165	0.00217	2.12498	0.83358	0.00269	0.00039	YES	NO	Yes	No
ZNF253	0.00131	-0.78366	0.73183	0.00099	0.00193	NO	YES	Yes	No
C8orf79	0.01794	-1.42524	0.84009	0.01591	0.00166	YES	NO	Yes	No
PGAP1	0.00204	-0.07492	0.69092	0.00261	0.00011	NO	YES	Yes	No
WDTC1	0.03231	0.36128	0.66532	0.03644	0.00022	YES	NO	Yes	No
SPIN3	0.01256	-0.99269	0.82266	0.01023	0.00353	YES	NO	Yes	No
ZNF420	0.01251	-0.04395	0.82131	0.01396	0.00013	NO	YES	Yes	No
C1orf69	0.02043	-0.07888	0.61109	0.01811	0.00051	NO	YES	Yes	No
CNTN3	0.01691	-1.84031	0.83998	0.01604	2e-05	YES	NO	Yes	No
GATM	0.0023	-2.63905	0.80981	0.00224	6e-05	YES	NO	Yes	No
DNAH1	0.00031	-1.3114	0.6657	0.00042	0.00087	YES	NO	Yes	No
DNAH7	0.00875	-0.81107	0.79952	0.01531	0.00068	NO	YES	Yes	No
RFTN2	0.04256	0.20464	0.80729	0.04299	0.00868	YES	NO	Yes	No
ACPL2	0.0076	-0.78402	0.77704	0.00667	0.00048	YES	NO	Yes	No
FAM107A	0.0003	-2.81171	0.73788	0.00026	1e-05	YES	NO	Yes	No
PARD3B	0.04687	0.23489	0.86252	0.04787	0.00415	YES	NO	Yes	No
LOC100190938	0.00016	-0.78124	0.73882	0.00029	8e-05	NO	YES	Yes	No
C2CD4D	0.00065	0.6315	0.73054	0.00096	9e-05	YES	NO	Yes	No
ZNF136	0.00748	-0.157	0.65591	0.0048	0.00313	NO	YES	Yes	No
LOC440896	0.03793	0.49725	0.76399	0.03831	0.01191	YES	NO	Yes	No
MYB	8e-05	-0.11644	0.78616	0.00015	1e-05	NO	YES	Yes	No
ENTPD4	0.00503	0.09458	0.6278	0.00473	0.00016	YES	NO	Yes	No
ZNF347	0.00149	0.25542	0.76929	0.00158	0.00184	YES	NO	Yes	No
ZFP14	7e-05	-0.15091	0.62921	8e-05	6e-05	NO	YES	Yes	No
PNMA3	0.00754	-0.64135	0.83624	0.00864	0.00071	NO	YES	Yes	No
HUNK	4e-05	-0.91014	0.72763	4e-05	1e-05	YES	NO	Yes	No
ODF4	0.01628	0.613	0.58715	0.01773	0.00302	YES	NO	Yes	No
CCDC25	0.04152	0.03856	0.66882	0.04595	0.00244	YES	NO	Yes	No
BHLHE22	0.00086	-0.99087	0.7579	0.00083	6e-05	YES	NO	Yes	No
MAP7D2	0.00274	1.07768	0.89299	0.0042	0.00028	YES	NO	Yes	No
PPP2R2A	0.04256	0.54929	0.69569	0.0506	0.00028	YES	NO	Yes	No
IRAK3	0.00406	0.62143	0.77369	0.00486	0.00233	YES	NO	Yes	No
C5orf4	0.04819	-1.59667	0.81691	0.04415	0.00488	YES	NO	Yes	No
SNX31	0.01552	0.551	0.89236	0.01775	0.00454	YES	NO	Yes	No
ABCA2	0.00382	-0.9547	0.72891	0.00439	0.00403	NO	YES	Yes	No
HAAO	0.03644	-0.04786	0.81968	0.02939	0.00593	NO	YES	Yes	No
DCC	0.03513	-0.26901	0.84723	0.05327	0.00154	NO	YES	Yes	No
PSD4	0.02059	-0.41955	0.67847	0.01989	0.0002	NO	YES	Yes	No
ZNF843	0.04642	-0.23239	0.77147	0.04516	0.01964	NO	YES	Yes	No
TMEM151B	0.00279	-1.23926	0.80831	0.00354	0.00035	YES	NO	Yes	No
C7orf63	0.02319	-1.1206	0.71861	0.01926	0.00031	YES	NO	Yes	No
METTL7A	0.00376	-2.32516	0.77038	0.00277	1e-05	YES	NO	Yes	No
NOS2	0.00272	1.49432	0.86834	0.00384	0.0004	YES	NO	Yes	No
CBX7	0.00066	0.14023	0.68877	0.00103	0.00034	YES	NO	Yes	No
ASCL4	0.00016	-0.03862	0.69889	0.00042	0	NO	YES	Yes	No
RANBP17	0.0002	0.72588	0.81262	0.00038	0.00199	YES	NO	Yes	No
MAGI1	0.04975	0.07326	0.76723	0.04697	0.00371	YES	NO	Yes	No
MAGIX	0.00037	-0.65743	0.66708	0.00033	1e-05	NO	YES	Yes	No
B9D2	0.0029	0.43914	0.60627	0.00284	0.00024	YES	NO	Yes	No
ROPN1B	0.02212	-1.34367	0.81281	0.01927	9e-05	YES	NO	Yes	No
C1orf168	0.0321	-0.96503	0.80775	0.03704	0.00929	NO	YES	Yes	No
LOC100170939	0.00035	0.11682	0.71616	0.00037	5e-05	YES	NO	Yes	No
NRG3	0.03268	-1.48396	0.73945	0.03526	0.00174	NO	YES	Yes	No
SCAMP5	0.02865	-2.13486	0.78302	0.02583	0	YES	NO	Yes	No
C7orf46	0.01916	-1.72538	0.82626	0.01749	0.00897	YES	NO	Yes	No
TSPAN8	0.04069	-1.5328	0.88837	0.03548	0.00207	NO	YES	Yes	No
FAM193A	0.01343	-0.37348	0.5584	0.01289	0.00511	YES	NO	Yes	No
L3MBTL4	0.01976	-0.02505	0.87564	0.01976	0.00653	NO	YES	Yes	No
PRSS45	0.04304	-0.36163	0.72058	0.03692	0.02093	NO	YES	Yes	No
C9orf3	0.02657	0.89289	0.71783	0.02012	0.00325	YES	NO	Yes	No
SIGLECP3	0.00343	-0.34232	0.76224	0.00343	3e-05	YES	NO	Yes	No
ZNF461	0.0264	-0.02696	0.79789	0.02752	0.00027	NO	YES	Yes	No
REEP4	0.03525	1.4294	0.70613	0.0371	0.0077	YES	NO	Yes	No
ZNF100	0.00386	-0.20908	0.74872	0.00363	0.00024	NO	YES	Yes	No
XKR5	0.01982	2.25836	0.85315	0.031	0.00769	YES	NO	Yes	No
XKR7	0.02399	-0.2245	0.69922	0.08721	0.02969	NO	YES	Yes	No
KIAA1324	0.00448	-1.56053	0.85942	0.00598	0.00249	YES	NO	Yes	No
RAB3D	0.04433	0.2104	0.7503	0.03438	0.00212	NO	YES	Yes	No
IRX6	0.02375	-0.05819	0.9003	0.02393	0.00506	NO	YES	Yes	No
ORAI2	0.03978	-1.30542	0.7624	0.04032	0.00013	YES	NO	Yes	No
GPRASP1	0.00148	-1.81942	0.64108	0.00103	0.0001	YES	NO	Yes	No
TMTC2	0.00615	0.26065	0.7615	0.00703	0.0007	YES	NO	Yes	No
SCN11A	0.04984	-1.04576	0.79127	0.04772	0.00886	YES	NO	Yes	No
PDE8B	0.02197	-0.85173	0.74488	0.01591	0.00044	NO	YES	Yes	No
ZNF606	0.03833	-0.2977	0.82842	0.0331	0.00872	NO	YES	Yes	No
GCK	0.02144	-1.3626	0.84979	0.02498	0.0004	YES	NO	Yes	No
LGR5	0.03334	-1.26834	0.89297	0.02781	2e-05	NO	YES	Yes	No
PRELP	0.04641	-0.08073	0.88759	0.04667	0.01961	NO	YES	Yes	No
KIAA1147	0.00472	-0.61093	0.67931	0.00557	5e-05	YES	NO	Yes	No
KIAA1370	0.00192	-0.11582	0.60392	0.00121	0.00259	NO	YES	Yes	No
ERO1LB	0.03652	0.38977	0.81711	0.05514	0.00026	YES	NO	Yes	No
PSD3	0.0261	0.40425	0.81316	0.0265	0.00245	YES	NO	Yes	No
ASRGL1	0.01023	-0.37459	0.80856	0.011	0.00127	NO	YES	Yes	No
MASP2	0.01449	-1.16129	0.75875	0.01444	8e-05	YES	NO	Yes	No
LARGE	0.03912	0.04479	0.8281	0.03753	0.00292	YES	NO	Yes	No
ADAMTS10	0.01215	-0.24389	0.7518	0.00981	0.00268	NO	YES	Yes	No
ADAMTS17	0.00451	-0.59477	0.76045	0.00334	0.0002	NO	YES	Yes	No
SLC6A16	0.0059	-0.33244	0.78108	0.00692	0.00249	NO	YES	Yes	No
LOC654433	0.01808	-1.61475	0.8781	0.01606	0.0002	NO	YES	Yes	No
SLC16A11	0.01179	-0.35709	0.82651	0.01152	0.00169	NO	YES	Yes	No
EYA2	0.02508	1.47019	0.90425	0.02723	0.0018	YES	NO	Yes	No
KIAA0495	0.00382	-1.42478	0.71859	0.00371	0.0011	YES	NO	Yes	No
DMGDH	0.0472	-1.9305	0.79606	0.05354	0.00882	YES	NO	Yes	No
ACSL6	0.00904	-2.07217	0.80864	0.01236	0.0002	YES	NO	Yes	No
KREMEN1	0.00283	1.26638	0.67535	0.0024	0.00037	YES	NO	Yes	No
PYROXD1	0.01672	-0.63434	0.63614	0.01472	0.00578	YES	NO	Yes	No
ZNF862	0.00025	-1.31672	0.61461	0.00026	0.0002	YES	NO	Yes	No
ANO8	0.01974	-0.54524	0.71797	0.01484	0.0005	YES	NO	Yes	No
ANO2	0.00473	0.25268	0.73626	0.00474	6e-05	YES	NO	Yes	No
USP54	0.00282	-0.69289	0.66855	0.0019	5e-05	YES	NO	Yes	No
TTTY10	0.00744	0.09451	0.47578	0.0129	0.00246	YES	NO	Yes	No
VPREB3	0.00292	1.312	0.82077	0.00508	0.00065	YES	NO	Yes	No
TMEM220	3e-05	-0.97257	0.6261	2e-05	8e-05	YES	NO	Yes	No
TTC23L	0.0348	-1.01258	0.78992	0.03642	0.00091	YES	NO	Yes	No
C1orf115	0.01163	-0.78286	0.77993	0.00847	0.00222	NO	YES	Yes	No
IL34	2e-05	0.15225	0.71834	2e-05	2e-05	YES	NO	Yes	No
ZNF621	0.00043	-0.19517	0.50281	0.00062	4e-05	NO	YES	Yes	No
ZNF214	0.00896	0.14719	0.83055	0.01042	0.00081	YES	NO	Yes	No
SOX21	0.00035	1.64879	0.85999	0.00021	8e-05	NO	YES	Yes	No
MGC16384	0.0308	-0.06656	0.77665	0.03445	0.00517	NO	YES	Yes	No
ADD3	0.00071	-0.0339	0.65562	0.00058	0.00016	NO	YES	Yes	No
DEAF1	0.03627	-0.67567	0.67422	0.03324	0.00409	YES	NO	Yes	No
FMO3	0.00236	0.17216	0.81868	0.00201	4e-05	YES	NO	Yes	No
FRZB	0.00036	-2.63072	0.74288	0.00024	0	YES	NO	Yes	No
C5orf36	0.00353	-0.22358	0.67808	0.00266	0.00029	NO	YES	Yes	No
ZBTB40	0.01034	0.0204	0.56476	0.01091	0.00062	YES	NO	Yes	No
CEP68	0.0171	-0.41221	0.63646	0.01948	0.00016	YES	NO	Yes	No
GLTSCR1	0.02139	0.24802	0.59999	0.02068	0.00352	YES	NO	Yes	No
CCDC88C	0.0062	0.44084	0.69727	0.00378	5e-05	NO	YES	Yes	No
RGNEF	0.00259	1.86026	0.68386	0.00207	0.01001	YES	NO	Yes	No
ZNF568	0.01539	-1.99963	0.81096	0.01683	0.00122	YES	NO	Yes	No
ZNF566	0.00059	-0.43753	0.66528	0.00065	9e-05	NO	YES	Yes	No
ZNF561	0.02608	0.24631	0.65714	0.02331	0.0014	YES	NO	Yes	No
MIAT	0.00034	-0.33813	0.757	0.00042	7e-05	NO	YES	Yes	No
NAALADL2	0.04593	1.00846	0.87831	0.04937	0.04765	YES	NO	Yes	No
ELN	0.0198	0.95354	0.87504	0.01695	0.00327	YES	NO	Yes	No
LRRN4CL	0.02224	-1.26738	0.81723	0.02036	0.00127	YES	NO	Yes	No
C8orf4	0.00028	1.14411	0.76575	0.00046	0.00262	YES	NO	Yes	No
TCERG1L	0.02529	2.26989	0.88382	0.03393	0.01612	YES	NO	Yes	No
ZNF167	0.01886	-0.84208	0.76173	0.01547	0.00083	YES	NO	Yes	No
PPAP2B	0.00058	-0.03322	0.66839	0.0004	0.00016	NO	YES	Yes	No
OTUD7A	0.00018	-0.11108	0.71109	0.00015	7e-05	NO	YES	Yes	No
LRP6	0.04463	-0.10412	0.74666	0.04369	0.00301	NO	YES	Yes	No
PKHD1L1	0.00347	-0.84726	0.80209	0.00452	0.00058	YES	NO	Yes	No
HECA	0.01763	0.27429	0.5924	0.01362	0.00175	NO	YES	Yes	No
ARID5B	0.00244	0.23188	0.62308	0.00185	0.00159	YES	NO	Yes	No
ANK3	0.01818	0.06164	0.79168	0.01065	7e-05	NO	YES	Yes	No
TNRC6C	0.00118	0.00752	0.59849	0.00091	0.00042	YES	NO	Yes	No
ARSG	0.01407	-0.08192	0.75606	0.01393	0.00083	NO	YES	Yes	No
CENPP	0.03473	0.31901	0.78176	0.03548	0.00216	NO	YES	Yes	No
PLSCR4	0.00466	0.0297	0.757	0.00345	0.0008	YES	NO	Yes	No
ZNF501	0.00098	-2.2257	0.67825	0.0007	6e-05	YES	NO	Yes	No
ZNF506	0.02155	-2.33073	0.79946	0.02036	0	YES	NO	Yes	No
KEAP1	0.01479	0.15875	0.5747	0.01171	0.00155	NO	YES	Yes	No
ZNF711	0.00146	-2.6971	0.80696	0.00099	5e-05	YES	NO	Yes	No
MEGF6	0.00225	0.72598	0.73619	0.00197	7e-05	YES	NO	Yes	No
NKX2.3	1e-05	2.5658	0.80064	3e-05	0.0001	YES	NO	Yes	No
GNB3	0.0077	-1.73166	0.75528	0.00521	0	YES	NO	Yes	No
WDR49	0.00539	0.59328	0.83845	0.00677	0.00184	YES	NO	Yes	No
GLCCI1	0.00506	-1.02572	0.6923	0.0041	0.00027	YES	NO	Yes	No
C21orf88	0.00051	-0.83662	0.8029	0.00104	0.00017	NO	YES	Yes	No
ZNF667	0.00025	0.30996	0.75373	0.00041	0.00023	YES	NO	Yes	No
ANKRD43	0.00019	-1.19624	0.73725	0.00021	7e-05	NO	YES	Yes	No
RNF212	0.01416	2.61515	0.90048	0.01703	3e-05	YES	NO	Yes	No
EPHB6	0.00303	0.05381	0.81672	0.00246	0.00034	NO	YES	Yes	No
BTNL9	0.02882	1.64147	0.90066	0.03893	0.00422	YES	NO	Yes	No
ZFP3	0	-0.70797	0.68598	0	0	YES	NO	Yes	No
ITPRIPL1	0.00613	0.99912	0.77826	0.00532	0.00222	YES	NO	Yes	No
FLJ40852	4e-05	-0.97153	0.64442	4e-05	6e-05	YES	NO	Yes	No
VASH2	0.04167	-1.8024	0.84849	0.04014	0.00417	YES	NO	Yes	No
COL21A1	0.03941	0.87633	0.90301	0.04726	0.00119	YES	NO	Yes	No
DCLRE1C	0.00012	0.53238	0.50963	0.00014	0.0001	YES	NO	Yes	No
INA	0.00613	-0.32677	0.8913	0.00752	0.00169	NO	YES	Yes	No
LOC285768	0.01128	1.15395	0.75841	0.01659	0.02017	YES	NO	Yes	No
ICA1	0.02	-2.02383	0.81365	0.01751	0.00169	YES	NO	Yes	No
ZFP30	0.00441	-2.2702	0.76821	0.0052	0	YES	NO	Yes	No
LOC730101	0.00258	-1.50075	0.83923	0.00303	0.00049	YES	NO	Yes	No
CMAH	0.00127	-1.46083	0.72417	0.00122	0.00028	YES	NO	Yes	No
TNXB	0.0223	-1.08772	0.84629	0.02079	0.00022	YES	NO	Yes	No
RGMA	0.00037	0.64125	0.75698	0.00016	0.00011	NO	YES	Yes	No
TMEM132C	0.00934	-1.28933	0.79779	0.00933	0.00036	NO	YES	Yes	No
ZNF546	1e-05	-0.18803	0.57715	2e-05	0.00034	NO	YES	Yes	No
LTK	0.03046	-1.16334	0.83186	0.02375	0	YES	NO	Yes	No
CLDN10	3e-05	0.97922	0.85153	6e-05	1e-05	YES	NO	Yes	No
NR2F1	0.02226	-0.67782	0.80443	0.018	0.00029	NO	YES	Yes	No
ZNF529	0.01243	-0.42219	0.71955	0.01158	0.00371	NO	YES	Yes	No
PRO0611	0.00519	-0.21796	0.4676	0.00473	0.00026	YES	NO	Yes	No
BCL11A	0.00127	2.13636	0.73909	0.00146	2e-05	YES	NO	Yes	No
EHF	0.00553	2.6525	0.83015	0.00174	0.00017	YES	NO	Yes	No
ARNT2	0.00161	-0.52419	0.80064	0.00207	0.00415	NO	YES	Yes	No
WDR37	0.00017	-0.25561	0.52138	0.00021	0	YES	NO	Yes	No
BEND5	0.00116	-0.5697	0.76792	0.00105	0.00178	NO	YES	Yes	No
ABCA6	0.02637	-0.56885	0.81914	0.01997	0.00426	YES	NO	Yes	No
TMEM132B	0.03175	-1.17733	0.84898	0.03539	0.01069	NO	YES	Yes	No
ZNF260	0.00035	-0.12875	0.56405	0.00032	6e-05	NO	YES	Yes	No
KIRREL3	0.02163	-1.07627	0.83865	0.02295	4e-05	YES	NO	Yes	No
NLGN4Y	1e-05	2.68146	0.85571	1e-05	1e-05	YES	NO	Yes	No
HDAC6	0.02347	-0.13212	0.59105	0.02342	0.01334	NO	YES	Yes	No
FLJ13197	0.00017	-0.55651	0.68329	0.00022	0.00019	NO	YES	Yes	No
CHPT1	0.03787	0.04274	0.79939	0.03441	0.02005	YES	NO	Yes	No
OXGR1	0.0456	0.18463	0.89621	0.04615	0.00826	NO	YES	Yes	No
KL	0.00031	0.28299	0.70812	0.0004	0.00073	YES	NO	Yes	No
AMIGO1	0.0305	-0.35827	0.82484	0.02526	0.00204	NO	YES	Yes	No
AMIGO3	0.00099	0.04138	0.62533	0.00088	0.00047	YES	NO	Yes	No
SOX8	0.01422	-0.85	0.83255	0.02111	0.00592	NO	YES	Yes	No
SOX2	0.02136	2.68515	0.90666	0.01917	0.00216	YES	NO	Yes	No
SLC1A1	0.0212	-2.5075	0.8391	0.01865	0.00048	YES	NO	Yes	No
PNMAL2	0.00043	0.30284	0.73365	0.00037	0.00027	YES	NO	Yes	No
NCALD	0.002	-0.30376	0.73445	0.00177	0.0002	NO	YES	Yes	No
SGEF	0.00769	-0.41885	0.88375	0.00921	4e-05	NO	YES	Yes	No
SLITRK5	0.00275	0.38617	0.84071	0.0034	0.00224	YES	NO	Yes	No
MAP2K7	0.00678	-0.14867	0.52124	0.00729	0.00045	NO	YES	Yes	No
MAP2K6	0.03366	-0.92695	0.80516	0.02782	0.00256	YES	NO	Yes	No
KITLG	0.03329	0.32672	0.80484	0.02928	0.0017	YES	NO	Yes	No
GOLGA7	0.03565	-0.41139	0.63388	0.03284	0.00117	YES	NO	Yes	No
ENPP3	0.00532	-1.34007	0.74178	0.00326	7e-05	NO	YES	Yes	No
MEGF10	0.01191	3.65542	0.88414	0.01613	0.00417	YES	NO	Yes	No
ZNF283	0.01689	0.25684	0.64051	0.0184	7e-05	YES	NO	Yes	No
ETV2	0.03979	-1.12243	0.76554	0.03323	0.00238	YES	NO	Yes	No
IKZF4	0.00659	0.06356	0.60043	0.00539	0.00043	YES	NO	Yes	No
C17orf28	0.0154	-1.59517	0.80995	0.01279	0.00051	YES	NO	Yes	No
PLEKHG1	0.00378	0.06742	0.72082	0.00232	0.00012	YES	NO	Yes	No
PLEKHG6	0.02692	0.47984	0.88194	0.0247	0.00493	NO	YES	Yes	No
PLEKHG4	0.00376	-1.00957	0.79821	0.00243	0.00035	NO	YES	Yes	No
SELP	0.00335	-0.70905	0.8529	0.0028	5e-05	NO	YES	Yes	No

## Sheet: DarkOrange_DS
TCGA_HNSCC_WGCNA-DarkOrange_DS
Genes	pval tree	splitpoint	CoxReg	CoxWald	DiffCurvePval	Above Mean	Below Mean	High expression associated with increased survival?	High expression associated with decreased survival?
PMM2	0.00067	-0.23336	2.01751	0.00084	0.00215	NO	YES	No	Yes
SPR	0.00527	-0.14177	1.50463	0.00624	0.0001	YES	NO	No	Yes
ZC3H14	0.00619	-0.12842	1.9502	0.00643	0.01337	NO	YES	No	Yes
GRINA	0.00049	0.46789	1.82707	0.00034	5e-05	YES	NO	No	Yes
NUP93	0.00186	0.10496	1.91628	0.00183	0.00017	NO	YES	No	Yes
ITGA3	0.00144	1.25477	1.31209	0.00156	0.0003	YES	NO	No	Yes
PHLDA3	0.03062	0.48163	1.41213	0.02418	0.00033	NO	YES	No	Yes
TACO1	0.03304	-0.1276	1.51278	0.02882	0.00085	NO	YES	No	Yes
NENF	0.04633	-0.67167	1.32637	0.04004	0.01279	YES	NO	No	Yes
SQLE	0.00124	0.80996	1.51267	0.00106	3e-05	NO	YES	No	Yes
CYP27B1	0.00203	2.09938	1.26719	0.00158	3e-05	YES	NO	No	Yes
SLC35D2	0.03449	-0.44076	1.48363	0.02893	0.01031	YES	NO	No	Yes
LRPAP1	0.02447	-0.29751	1.45578	0.02408	0.00052	YES	NO	No	Yes
RAD21L1	0.00026	0.07537	2.09364	0.00021	2e-05	YES	NO	No	Yes
BFAR	8e-05	-0.44743	2.70973	6e-05	0.00019	YES	NO	No	Yes
TCP1	0.02804	0.04038	1.66289	0.02763	0.00239	NO	YES	No	Yes
BEGAIN	0.01435	-0.90759	1.19721	0.01418	0.00194	YES	NO	No	Yes
OLA1	0.00457	0.44871	1.6607	0.00419	0.00142	YES	NO	No	Yes
THUMPD2	0.03095	-0.38591	1.49464	0.03139	0.02479	NO	YES	No	Yes
PHOX2B	0.01033	-0.10439	2.19583	0.00141	0.00175	NO	YES	No	Yes
PNP	0.0123	1.24867	1.38538	0.01418	0.00163	YES	NO	No	Yes
ATP6V0E1	0.02028	-0.27217	1.70615	0.01483	0.00714	YES	NO	No	Yes
SLC7A6OS	6e-05	0.34133	2.51994	3e-05	0	YES	NO	No	Yes
TMEM179B	0.00399	0.25973	1.8229	0.00362	0.00127	YES	NO	No	Yes
ABCE1	0.00622	0.19475	1.71272	0.00626	0.00029	NO	YES	No	Yes
GGCX	0.01293	-0.20381	1.75216	0.01291	0.00094	YES	NO	No	Yes
OSTM1	0.00144	-0.36072	1.70512	0.00123	0.00145	NO	YES	No	Yes
BOP1	0.00129	0.31102	1.44841	0.00136	0.00057	NO	YES	No	Yes
C15orf24	0.00123	-0.27218	2.1388	0.0011	0.00047	YES	NO	No	Yes
STK17A	0.0219	0.80878	1.35164	0.02234	0.005	NO	YES	No	Yes
EIF2B2	0.00244	-0.01787	1.69624	0.00271	0.00181	NO	YES	No	Yes
MLF2	0.04112	-0.31677	1.55377	0.03524	0.01159	NO	YES	No	Yes
KRTAP2.2	0.01242	0.19316	2.52635	0.00644	7e-05	YES	NO	No	Yes
KRTAP2.1	0.01774	0.40947	1.41417	0.01064	8e-05	YES	NO	No	Yes
TMEM147	0.01855	-0.76192	1.49065	0.01617	0.03161	YES	NO	No	Yes
TMEM141	0.04212	0.07841	1.34247	0.0351	0.00232	YES	NO	No	Yes
ITGB1BP1	0.00378	-0.16487	1.86408	0.00347	0.00016	NO	YES	No	Yes
C11orf17	0.03355	0.31896	1.45167	0.02666	0.00672	YES	NO	No	Yes
SBDS	0.00014	-0.41159	2.03985	0.00017	5e-05	NO	YES	No	Yes
PRAMEF5	0.03798	-0.0496	1.96197	0.00321	0.02539	NO	YES	No	Yes
PCDHGA2	0.04009	-1.36158	1.18334	0.03685	0.02537	YES	NO	No	Yes
ERGIC2	0.03943	0.36761	1.66737	0.03081	0.0011	YES	NO	No	Yes
ERGIC3	0.00706	-0.53672	1.62709	0.00626	0.0005	YES	NO	No	Yes
PDF	0.01451	0.058	1.46766	0.01145	0.0009	NO	YES	No	Yes
CALM3	0.02038	-0.09397	1.66179	0.01706	0.00087	NO	YES	No	Yes
SPG21	0.00103	-0.21656	2.39858	0.0012	8e-05	YES	NO	No	Yes
CALM1	0.00119	-0.64468	1.8596	0.00167	0.00224	NO	YES	No	Yes
PLK3	0.04504	-0.53144	1.30669	0.04428	0.0081	NO	YES	No	Yes
PLK2	0.01488	-0.00093	1.26475	0.01599	0.00417	NO	YES	No	Yes
HRH1	0.0129	0.79062	1.35904	0.01262	0.00358	YES	NO	No	Yes
DNAJA2	0.00017	-0.66574	2.38861	0.00029	0.00792	NO	YES	No	Yes
PTPN12	0.01661	0.19258	1.52713	0.01379	0.00341	NO	YES	No	Yes
LYAR	0.02603	-0.1197	1.41747	0.02513	0.00523	NO	YES	No	Yes
C8orf30A	0.02077	-0.25018	1.50145	0.019	0.00577	NO	YES	No	Yes
C16orf74	0.00228	1.87068	1.41162	0.00239	2e-05	NO	YES	No	Yes
C16orf72	0.01098	0.06266	1.64628	0.01188	0.00747	NO	YES	No	Yes
LRFN4	0.01602	-0.15785	1.33107	0.01611	0.00243	NO	YES	No	Yes
CHD1L	0.0006	-0.12103	2.1567	0.00047	1e-05	NO	YES	No	Yes
DNAJB12	0.00502	0.08046	2.2514	0.00369	0.00011	YES	NO	No	Yes
CISD3	0.02087	-0.33123	1.46184	0.01493	0.00093	YES	NO	No	Yes
FLJ44635	0.0066	1.52282	1.39957	0.0069	0.00084	YES	NO	No	Yes
R3HDML	0.00351	0.52148	1.75228	0.00049	0	YES	NO	No	Yes
PABPC1P2	0.01985	-0.28009	1.38722	0.02183	0.0011	NO	YES	No	Yes
TMEM115	0.01836	-0.64923	1.73547	0.01553	0.00706	YES	NO	No	Yes
LSM12	0.00832	0.22813	2.13672	0.0076	0.00094	YES	NO	No	Yes
ZP3	0.01142	1.38187	1.3591	0.00672	8e-05	YES	NO	No	Yes
MTRF1L	0.02057	-0.31707	1.79727	0.02002	0.00377	YES	NO	No	Yes
MYO1C	0.02857	0.36957	1.47587	0.03237	0.01452	NO	YES	No	Yes
GRN	0.00918	0.53447	1.49333	0.01085	0.00379	NO	YES	No	Yes
RPL36AL	0.01135	-0.53847	1.52623	0.00973	0.00874	NO	YES	No	Yes
KIAA0391	0.00074	-0.12686	2.00034	0.00081	0.00049	NO	YES	No	Yes
SULT6B1	0.02513	0.20689	3.41686	0.01489	2e-05	YES	NO	No	Yes
KRTAP19.3	0.00937	0.21111	2.50052	0.00427	0	YES	NO	No	Yes
PPIAL4C	0.03091	0.15457	1.47409	0.02531	0.01459	NO	YES	No	Yes
GALNTL5	0.04501	0.10467	2.67442	0.02269	0.0044	YES	NO	No	Yes
SRI	0.00596	-0.92763	1.6231	0.00457	0.00087	YES	NO	No	Yes
SRM	0.00327	-0.27437	1.59662	0.00336	0.00023	NO	YES	No	Yes
AKIRIN2	0.01212	0.31417	1.85125	0.01115	0.00059	YES	NO	No	Yes
EIF2AK1	0.00389	-0.13374	2.19689	0.00312	3e-05	NO	YES	No	Yes
HN1	0.00143	0.42776	1.58963	0.0017	0.00018	NO	YES	No	Yes
SMS	0.00015	0.16905	1.71621	0.00013	3e-05	YES	NO	No	Yes
LPCAT1	0.0041	-0.95777	1.38876	0.00482	0.003	YES	NO	No	Yes
SPNS1	0.00135	0.29693	2.09924	0.00112	2e-05	YES	NO	No	Yes
PIGB	0.0475	-0.63431	1.54307	0.04789	0.02611	YES	NO	No	Yes
PIGF	0.01781	-0.46351	1.54258	0.01709	0.0032	YES	NO	No	Yes
PIGH	0.00294	-0.02487	1.73136	0.00378	0	NO	YES	No	Yes
PIGP	0.01735	-0.12363	1.54696	0.01606	0.00084	NO	YES	No	Yes
NDFIP2	0.00749	0.38456	1.31539	0.01308	0.00485	NO	YES	No	Yes
SEPX1	0.01868	-0.2523	1.31003	0.02241	0.00383	NO	YES	No	Yes
SEC61A1	0.03723	0.00926	1.64725	0.04302	0.0053	NO	YES	No	Yes
MGST3	0.02281	-0.53289	1.45078	0.01874	0.00083	YES	NO	No	Yes
PUF60	0.00362	-0.04017	1.73318	0.0031	0.00013	NO	YES	No	Yes
ZFAND1	0.00212	0.22119	1.93359	0.00123	0.00026	YES	NO	No	Yes
PECI	0.02262	-0.31317	1.38193	0.01909	0.00196	NO	YES	No	Yes
PPID	0.03503	-0.04876	1.73148	0.02784	0.00219	NO	YES	No	Yes
EIF1AX	0.00539	-0.12606	1.66999	0.00631	0.00026	NO	YES	No	Yes
PCGF1	0.0016	-0.21534	1.89712	0.00175	3e-05	NO	YES	No	Yes
DDIT4	0.01823	1.13477	1.23156	0.01642	1e-05	YES	NO	No	Yes
NKRF	0.01478	0.20045	1.62346	0.01653	0.00638	YES	NO	No	Yes
PPPDE2	0.00212	0.22044	1.68159	0.00217	0.0007	NO	YES	No	Yes
C1orf31	0.02232	0.48723	1.3324	0.02578	0.00022	YES	NO	No	Yes
RLIM	0.01506	0.4518	1.94538	0.01758	0.00121	YES	NO	No	Yes
TERF2	0.01506	-0.23906	1.96916	0.0156	0.00487	YES	NO	No	Yes
CT45A3	0.01836	-0.23903	1.09927	0.01993	0.0006	NO	YES	No	Yes
NPC2	0.00222	-0.24087	1.66293	0.00193	0.00011	YES	NO	No	Yes
SKIV2L	0.02973	0.22796	1.59423	0.03252	0.00081	YES	NO	No	Yes
PRDM16	0.00609	-0.87156	1.22062	0.00645	0.00046	YES	NO	No	Yes
MPO	0.03019	-0.86366	1.25325	0.02326	0.01544	YES	NO	No	Yes
GRPEL1	0.03305	-0.07283	1.42151	0.03679	0.01005	NO	YES	No	Yes
SF3B14	0.04264	-0.39532	1.51587	0.03667	0.01303	NO	YES	No	Yes
VOPP1	0.02098	0.29456	1.33189	0.01506	0.01635	YES	NO	No	Yes
FAHD1	0.02903	-0.56257	1.47351	0.03274	0.00663	NO	YES	No	Yes
SNORA67	0.02465	0.26192	1.44621	0.01873	0.00194	YES	NO	No	Yes
C4orf35	0.03789	0.59839	1.58042	0.0282	0.00795	YES	NO	No	Yes
ZFP1	0.03773	0.17338	1.667	0.03634	0.00384	YES	NO	No	Yes
FAM49B	0.00035	0.2008	2.13599	0.00034	0.00012	NO	YES	No	Yes
PDILT	0.02961	0.12938	3.04684	0.0201	1e-05	YES	NO	No	Yes
FHOD1	0.00085	-0.26272	1.65252	0.00074	0.00078	NO	YES	No	Yes
SPRYD3	0.00042	-0.16269	2.03294	0.00056	1e-05	NO	YES	No	Yes
PSMB7	0.03113	0.07319	1.42292	0.02637	0.00469	NO	YES	No	Yes
PSMB5	0.00072	-0.08857	1.858	0.00074	0.00012	NO	YES	No	Yes
C14orf119	0.00074	0.02894	1.94436	0.00066	8e-05	NO	YES	No	Yes
PSMB3	0.03783	-0.02416	1.41771	0.02977	0.00015	NO	YES	No	Yes
PSMB1	0.02668	-0.03829	1.49168	0.02295	0.00197	NO	YES	No	Yes
PNMA1	0.0004	-0.08368	1.74247	0.00041	3e-05	NO	YES	No	Yes
KCNK9	0.04204	2.74077	1.15045	0.03475	0.0017	YES	NO	No	Yes
UBAP2	0.01785	-0.59955	1.43877	0.01817	0.01081	NO	YES	No	Yes
PRKAR1B	0.00034	0.06678	1.54032	0.00031	1e-05	YES	NO	No	Yes
SAR1A	0.00141	0.30838	2.28116	0.00114	0	YES	NO	No	Yes
UPP1	0.0368	0.50182	1.19691	0.03445	0.00026	NO	YES	No	Yes
LOC283267	0.03489	0.48841	1.43603	0.02953	0.00022	YES	NO	No	Yes
NFU1	0.00124	-0.21904	2.07061	0.00063	0.00166	NO	YES	No	Yes
CETN2	0.04257	0.61034	1.48693	0.03529	0.00565	YES	NO	No	Yes
CCL27	0.00593	2.23323	1.22517	0.00402	0	YES	NO	No	Yes
BRF1	0.02931	-0.62556	1.54818	0.03369	0.00635	YES	NO	No	Yes
DNAJC2	0.03592	0.25933	1.42783	0.03385	2e-05	YES	NO	No	Yes
SSB	3e-05	-0.25795	2.22977	3e-05	0	YES	NO	No	Yes
ZNF410	0.00119	0.32678	2.07145	0.00115	2e-05	YES	NO	No	Yes
MTCP1NB	0.01017	-0.08064	1.47579	0.00979	0.00443	NO	YES	No	Yes
TMEM177	0.00899	-0.3453	1.52968	0.0082	0.00327	NO	YES	No	Yes
C16orf57	0.00028	0.63669	1.76106	0.00032	0.00017	YES	NO	No	Yes
LOC723972	0.00539	1.33905	1.79091	0.00421	0.0007	NO	YES	No	Yes
VIPAR	0.00529	0.186	1.94132	0.00506	0.0006	YES	NO	No	Yes
MTERFD1	0.00247	0.04063	1.73928	0.00259	0.00015	NO	YES	No	Yes
TOMM34	2e-05	-0.30913	2.34124	1e-05	3e-05	YES	NO	No	Yes
PPP3CA	0.01498	-0.02468	1.58888	0.01595	0.00631	NO	YES	No	Yes
PPP3CB	0.03285	0.09456	1.83705	0.02332	0.00064	YES	NO	No	Yes
LRRC41	0.00453	-0.44288	1.81736	0.00692	0.00147	NO	YES	No	Yes
LRRC47	0.02286	0.27711	1.76686	0.02116	0.00196	YES	NO	No	Yes
FNDC7	0.03721	0.07608	1.69982	0.02119	0.00325	YES	NO	No	Yes
SEC63	0.01326	0.05587	1.82726	0.0136	0.00073	YES	NO	No	Yes
PWP2	0.00314	0.5368	1.97198	0.0023	0.00089	YES	NO	No	Yes
GUK1	0.01797	-0.18593	1.40687	0.01817	0.00085	NO	YES	No	Yes
MRPL45	0.04536	0.1377	1.58741	0.03973	0.01164	YES	NO	No	Yes
C1orf57	0.02963	-0.19584	1.53762	0.0245	0.00326	YES	NO	No	Yes
FCF1	0.00041	0.5219	2.2968	0.00037	8e-05	YES	NO	No	Yes
MPZL1	0.00318	-0.12618	1.64855	0.00539	0.00037	NO	YES	No	Yes
PDE11A	0.03419	-1.1732	1.11953	0.03392	0.00221	NO	YES	No	Yes
FUNDC2P2	0.00091	1.09615	1.86635	0.00077	8e-05	NO	YES	No	Yes
ENO1	0.0026	0.8766	1.80855	0.00189	0.00033	YES	NO	No	Yes
NSMCE1	0.03915	-0.24976	1.39688	0.02937	5e-05	NO	YES	No	Yes
PFDN1	0.02349	0.39565	1.72667	0.02117	0.00037	YES	NO	No	Yes
PFDN2	0.0186	-0.11007	1.48918	0.01702	0.0007	NO	YES	No	Yes
CYB5B	0.00045	-0.07264	2.03687	0.00039	0.00127	NO	YES	No	Yes
POMP	0.00016	-0.10292	1.94354	9e-05	0	NO	YES	No	Yes
PCGEM1	0.01379	-0.00717	4.07757	0.00351	0	NO	YES	No	Yes
DDX27	0.02961	-0.09602	1.63496	0.02686	0.00695	NO	YES	No	Yes
DDX24	0.00018	0.11009	2.90235	0.00015	0.00024	YES	NO	No	Yes
DDX28	0.04351	-0.59465	1.46253	0.04499	0.03768	NO	YES	No	Yes
FAM3A	0.01068	0.07978	1.54592	0.00904	0.00035	YES	NO	No	Yes
MARCKS	0.00625	-0.30585	1.58728	0.00621	0.00184	NO	YES	No	Yes
OSGIN2	0.01021	-0.05155	1.75545	0.00807	0.00098	NO	YES	No	Yes
SYT3	0.01015	0.13841	1.19666	0.01104	0.00012	YES	NO	No	Yes
FKBP1A	0.00161	-0.2689	1.93322	0.00106	0.00101	NO	YES	No	Yes
SARS	0.02074	0.07704	1.58906	0.01967	0.00094	NO	YES	No	Yes
STOML2	0.02602	0.0032	1.3785	0.025	0.00399	NO	YES	No	Yes
FBLIM1	0.00136	0.08652	1.3917	0.00186	0.00138	NO	YES	No	Yes
CDC16	0.00894	-0.53794	1.62597	0.00686	0.01146	YES	NO	No	Yes
LOC340017	0.02083	0.17647	2.30047	0.01445	0.00207	YES	NO	No	Yes
LOC284788	0.02036	0.18469	3.24546	0.01397	0.00055	YES	NO	No	Yes
GNAS	0.03552	-0.40168	1.71139	0.03059	0.00197	YES	NO	No	Yes
BCAP29	0.03863	-0.16407	1.4824	0.03344	0.00155	YES	NO	No	Yes
SLC15A4	0.00013	0.2634	2.88254	0.00012	0	YES	NO	No	Yes
DCAF13	4e-05	-0.01997	2.22967	3e-05	0.00039	NO	YES	No	Yes
DFNA5	0.00132	1.59228	1.3329	0.00154	0.0001	YES	NO	No	Yes
EBAG9	0.00912	0.02949	1.85835	0.00852	0.00492	YES	NO	No	Yes
TYRP1	0.00553	-1.89379	1.1518	0.00668	0.00138	YES	NO	No	Yes
EIF3E	0.00019	0.35078	2.10178	0.00013	0	YES	NO	No	Yes
COQ9	0.01256	0.00711	1.6841	0.01194	0.00158	YES	NO	No	Yes
COQ6	0.01423	0.28635	1.71971	0.01356	1e-05	YES	NO	No	Yes
ZFAND2A	0.02539	-0.85405	1.33993	0.02178	0.00151	YES	NO	No	Yes
PPT2	0.04008	-0.19236	1.4276	0.0407	0.00012	YES	NO	No	Yes
RNF8	0.03843	-0.391	1.55249	0.04804	0.00146	NO	YES	No	Yes
SNORA71D	0.02264	0.18178	3.05471	0.01295	0.0005	YES	NO	No	Yes
RRAGA	0.00017	-0.26195	1.75907	0.00018	8e-05	YES	NO	No	Yes
C7orf30	0.0057	-0.23948	1.67817	0.00436	0.0001	YES	NO	No	Yes
ISCA1	0.02706	0.11045	1.62132	0.02271	0.0002	YES	NO	No	Yes
ISCA2	0.0001	-0.01229	2.18425	5e-05	9e-05	NO	YES	No	Yes
SRPRB	0.02542	0.41345	1.53231	0.02552	0.00343	YES	NO	No	Yes
TSTA3	0.00404	1.08418	1.47741	0.0037	0.00015	YES	NO	No	Yes
RPL12	0.00111	-0.63782	1.69675	0.00069	0.00111	YES	NO	No	Yes
ADAM18	0.02452	0.30604	1.62111	0.02538	0.00314	YES	NO	No	Yes
CPNE1	0.00115	0.02701	1.46655	0.00109	0.00039	NO	YES	No	Yes
RABEPK	0.00527	0.15132	1.69845	0.00434	0.00248	YES	NO	No	Yes
GDE1	0.02689	0.16316	1.87049	0.024	0.00433	YES	NO	No	Yes
SNRPC	0.04123	0.03599	1.46163	0.03518	0.00387	NO	YES	No	Yes
ZDHHC12	0.04332	0.43804	1.37719	0.04449	0.00267	NO	YES	No	Yes
RPS3	0.02431	0.51233	1.37613	0.02062	0.00141	YES	NO	No	Yes
LEMD2	0.00382	0.09976	1.85207	0.00344	0.00021	YES	NO	No	Yes
DDX41	0.02325	0.04106	1.66254	0.01855	0.0051	YES	NO	No	Yes
SLC20A1	0.01062	0.4914	1.51345	0.00799	0.00017	YES	NO	No	Yes
APOH	0.04313	-0.83706	1.29889	0.01203	0.00105	NO	YES	No	Yes
FAM104A	0.04451	0.17142	1.80722	0.04314	0.00667	NO	YES	No	Yes
NFIL3	0.0062	0.52897	1.56491	0.00529	0.00041	YES	NO	No	Yes
REG3A	0.01107	-0.03608	1.40989	0.00505	0.00081	NO	YES	No	Yes
UGT3A2	0.02437	1.35096	1.15051	0.02034	0.00422	YES	NO	No	Yes
NUFIP1	0.00654	0.05275	1.79693	0.00526	0.00086	YES	NO	No	Yes
SLC35B2	0.01895	-0.06409	1.61997	0.01694	0.00474	NO	YES	No	Yes
STAG3L4	0.00181	-1.01645	1.65129	0.00116	0.0035	YES	NO	No	Yes
KIAA1609	0.00293	1.40471	1.40163	0.00389	6e-05	YES	NO	No	Yes
DYNC1I1	0.00637	-1.52761	1.14661	0.00736	0.00252	YES	NO	No	Yes
DYNC1I2	0.00101	-0.54687	1.86555	0.0016	4e-05	YES	NO	No	Yes
CBWD3	0.0267	0.47571	1.30746	0.02722	0.00283	YES	NO	No	Yes
E2F4	7e-05	0.2599	2.39683	7e-05	5e-05	NO	YES	No	Yes
PPP4C	0.03464	0.12163	1.57909	0.02777	0.00322	NO	YES	No	Yes
C2orf28	0.02976	-0.40655	1.66646	0.02132	0.00137	YES	NO	No	Yes
GNG10	0.00012	-0.1705	2.08567	8e-05	3e-05	NO	YES	No	Yes
HSP90B3P	0.04207	2.05868	1.44561	0.03174	0.00071	YES	NO	No	Yes
PPIA	0.03938	-0.19083	1.46973	0.03142	0.01288	NO	YES	No	Yes
COPZ1	0.01515	-0.10558	1.87646	0.0134	0.00166	YES	NO	No	Yes
MPHOSPH6	0.02893	0.14763	1.44049	0.02669	0.00168	NO	YES	No	Yes
TGFB1	0.00036	0.56201	1.71635	0.00042	8e-05	NO	YES	No	Yes
TMEM14B	0.01786	-0.23079	1.58603	0.01419	0.00445	NO	YES	No	Yes
NUDCD3	0.0138	-0.00368	1.72963	0.0137	0.0027	NO	YES	No	Yes
NUDCD1	7e-05	0.07359	2.0402	5e-05	2e-05	NO	YES	No	Yes
IFI27L2	0.0174	0.52867	1.35791	0.01337	0.00067	NO	YES	No	Yes
ADSL	0.00071	-0.26484	2.00078	0.00035	0.00078	NO	YES	No	Yes
PLA2G15	0.00097	-0.29887	1.75769	0.00108	4e-05	YES	NO	No	Yes
C7orf11	0.00034	0.41804	2.00423	0.00025	1e-05	YES	NO	No	Yes
TMEM63B	0.03926	-0.48575	1.50208	0.03866	0.06568	NO	YES	No	Yes
NDFIP1	0.00847	-0.16785	1.89047	0.00783	0.00092	NO	YES	No	Yes
TARS	0.00659	0.32676	1.66995	0.00734	0.00079	NO	YES	No	Yes
NUDT10	0.03509	-0.43907	1.13488	0.03747	0.01998	YES	NO	No	Yes
NUDT15	0.04455	0.4041	1.41584	0.04276	0.00068	NO	YES	No	Yes
STX8	0.02134	-0.39585	1.42183	0.01525	0.00171	YES	NO	No	Yes
C9orf123	0.00337	0.50149	1.50065	0.00231	9e-05	YES	NO	No	Yes
DRG2	0.03246	0.26328	1.61415	0.0298	0.0001	YES	NO	No	Yes
DRG1	0.00271	0.09801	2.11472	0.0016	7e-05	NO	YES	No	Yes
CLIC1	0.00627	0.64749	1.78419	0.00443	0.00021	YES	NO	No	Yes
SNAPC3	0.01132	0.66815	1.49865	0.00981	0.00036	YES	NO	No	Yes
CAV2	3e-05	1.15355	1.63249	4e-05	0	NO	YES	No	Yes
CAV1	9e-05	1.57505	1.31618	0.00014	1e-05	YES	NO	No	Yes
LDHA	0.0024	1.13418	1.52799	0.00261	0.00162	YES	NO	No	Yes
ATP6AP1	0.00017	-0.38051	2.26237	0.0002	0.0006	YES	NO	No	Yes
ACOT9	0.00395	-0.03584	1.58751	0.00382	0.00119	NO	YES	No	Yes
JKAMP	0.00038	-0.3172	1.92584	0.00052	0.00016	NO	YES	No	Yes
DNAJC25.GNG10	0.02385	-0.03213	1.43127	0.02166	0.00596	NO	YES	No	Yes
MRPS28	0.02173	-0.36587	1.4428	0.02221	0.00603	NO	YES	No	Yes
MRPS24	0.03768	-0.18414	1.43636	0.03064	0.00203	NO	YES	No	Yes
MRPS23	0.00286	-0.35358	1.82689	0.00201	0.00265	NO	YES	No	Yes
LOC100144603	0.02102	-0.64564	1.26723	0.02391	0.00131	NO	YES	No	Yes
UTP6	0.00223	0.0672	2.33364	0.00145	0.00023	NO	YES	No	Yes
JMJD6	0.02139	0.06927	1.58753	0.01905	0.00019	NO	YES	No	Yes
MEMO1	0.0053	-0.22893	1.74544	0.00595	0.00047	NO	YES	No	Yes
HBBP1	0.00345	-0.03802	2.38408	0.00169	0.00199	YES	NO	No	Yes
ZDHHC9	4e-05	-0.72886	1.80755	0.00011	0.00015	YES	NO	No	Yes
SH2D5	0.00214	0.89667	1.17791	0.00269	0.00452	NO	YES	No	Yes
LOC100216001	0.00307	2.19823	1.20023	0.00245	9e-05	YES	NO	No	Yes
EIF4A1	0.0005	-0.04308	2.04003	0.00049	0.00229	NO	YES	No	Yes
OR7G2	0.03678	0.20149	3.16555	0.02596	0.00023	YES	NO	No	Yes
BLID	0.04852	-0.11318	2.19099	0.0281	0.00945	YES	NO	No	Yes
CDX4	0.02046	0.20967	3.0164	0.01093	0.00129	YES	NO	No	Yes
NKX2.5	0.00113	-0.66902	1.151	0.00084	0.00122	NO	YES	No	Yes
ELP4	0.01196	0.4471	1.74009	0.00943	4e-05	YES	NO	No	Yes
HDDC2	0.0058	-0.59189	1.56486	0.00604	0.00089	NO	YES	No	Yes
TMEM92	0.00073	0.92671	1.29824	0.00043	5e-05	YES	NO	No	Yes
MTNR1B	0.01557	0.04664	1.89349	0.00308	0.00528	YES	NO	No	Yes
GBAS	0.00294	-0.29802	1.42836	0.00245	0.00019	NO	YES	No	Yes
PPP2R1A	0.01791	-0.02239	1.75894	0.01794	0.00124	NO	YES	No	Yes
ACD	0.0138	-0.0512	1.60959	0.01054	0.00237	NO	YES	No	Yes
ATP5E	0.04597	-0.03494	1.36834	0.03397	0.00018	NO	YES	No	Yes
LOC154449	0.00314	0.08998	2.33911	0.00416	0.00015	YES	NO	No	Yes
CITED1	0.01305	-1.72863	1.31086	0.01012	0.00036	YES	NO	No	Yes
CITED4	0.01676	1.55521	1.2295	0.01695	0.00538	YES	NO	No	Yes
PFDN4	0.01999	0.08754	1.48063	0.01538	0.00083	YES	NO	No	Yes
PFDN6	0.04205	-0.01823	1.36437	0.03898	0.00032	NO	YES	No	Yes
RPS17	0.02775	0.31149	1.41137	0.02462	0.00429	YES	NO	No	Yes
DDOST	0.0058	0.25609	2.22989	0.00404	4e-05	YES	NO	No	Yes
CLPB	0.00892	0.58619	1.47416	0.00708	0.00453	YES	NO	No	Yes
SSSCA1	0.01097	-0.00796	1.41222	0.01035	0.00015	NO	YES	No	Yes
HM13	0.01105	0.1526	1.57137	0.01341	0.00099	YES	NO	No	Yes
EZR	0.00904	0.79211	1.67158	0.00687	0.00033	YES	NO	No	Yes
PTPRA	0.03231	0.26032	1.80477	0.02901	0.0016	YES	NO	No	Yes
LASS2	0.00494	-0.67161	1.86221	0.00391	0.00048	YES	NO	No	Yes
IFT20	0.00544	-0.13644	1.79995	0.00291	0.00012	YES	NO	No	Yes
RPL7L1	0.01793	-0.70374	1.65739	0.02007	0.03035	NO	YES	No	Yes
RNASEH1	0.01056	0.23027	1.85114	0.01005	0.00039	NO	YES	No	Yes
F3	0.00253	1.02484	1.22143	0.00226	0.00058	NO	YES	No	Yes
NUDT11	0.01152	-1.88525	1.15235	0.015	0.02079	NO	YES	No	Yes
RAB6A	0.04429	0.72511	1.4297	0.03833	2e-05	YES	NO	No	Yes
DULLARD	0.04646	-0.28509	1.60953	0.04165	0.01041	NO	YES	No	Yes
EFTUD2	0.00435	0.10946	2.25467	0.0037	0.00027	NO	YES	No	Yes
GPS1	0.03543	-0.337	1.56652	0.03446	0.0011	YES	NO	No	Yes
TWISTNB	0.02208	0.77897	1.68147	0.01883	0.00222	YES	NO	No	Yes
GDI1	0.00039	-0.25078	2.13628	0.00024	0.00041	YES	NO	No	Yes
TM9SF1	0.00057	0.02553	2.28606	0.00074	0	YES	NO	No	Yes
MTFR1	0.00278	0.90576	1.70714	0.0026	0.00045	YES	NO	No	Yes
ZNRD1	0.03497	-0.17698	1.47838	0.02711	0.00071	NO	YES	No	Yes
MAD1L1	0.01137	-0.08198	1.51644	0.0082	0.00176	NO	YES	No	Yes
VPS35	0.00098	-0.03622	2.11766	0.00116	0.00136	NO	YES	No	Yes
IPO5	0.00527	0.79816	1.75738	0.00413	0.00016	YES	NO	No	Yes
SLC35F2	0.01251	1.19394	1.34303	0.0139	1e-05	YES	NO	No	Yes
LOC653566	0.04498	0.5996	1.52897	0.041	0.00038	YES	NO	No	Yes
REXO2	0.04194	-0.73735	1.33052	0.05185	0.0031	NO	YES	No	Yes
REXO4	0.02009	0.06806	1.52433	0.01807	0.0029	NO	YES	No	Yes
SLC25A17	0.00564	0.15932	2.07916	0.00306	0.00131	YES	NO	No	Yes
KIAA1429	0.0129	0.62419	1.77134	0.01378	0.00016	YES	NO	No	Yes
ALG8	0.01665	0.02746	1.45322	0.0168	0.01044	YES	NO	No	Yes
PARN	0.00138	0.2044	2.51918	0.00098	0	YES	NO	No	Yes
ALG2	0.00201	0.36156	1.96776	0.00147	1e-05	YES	NO	No	Yes
ALG1	0.03249	-0.16466	1.59316	0.03379	0.00147	YES	NO	No	Yes
ALG5	0.00065	-0.41235	2.0383	0.00037	0.00065	YES	NO	No	Yes
CLK3	0.01948	0.63826	1.7881	0.01535	1e-05	YES	NO	No	Yes
PIGT	0.01296	0.01081	1.67252	0.01121	0.00086	YES	NO	No	Yes
DDX19B	0.04983	0.16101	1.54125	0.04633	0.00025	YES	NO	No	Yes
DMRTB1	0.04818	-0.19133	1.40767	0.02974	0.02505	YES	NO	No	Yes
C13orf37	0.02575	-0.52554	1.44826	0.02116	0.01247	NO	YES	No	Yes
C13orf39	0.00954	0.0177	2.42008	0.00451	0.00092	YES	NO	No	Yes
LOC728190	0.00349	-0.38013	1.63974	0.00508	0.00211	YES	NO	No	Yes
SND1	0.00802	-0.05507	1.84824	0.00971	0.00154	YES	NO	No	Yes
PHGR1	0.01797	-0.83637	1.60402	0.00554	0.00889	NO	YES	No	Yes
HSF1	0.00032	-0.2817	2.0623	0.00022	0.00112	NO	YES	No	Yes
TRMT112	0.00564	-0.11077	1.58764	0.00486	9e-05	NO	YES	No	Yes
C7orf50	0.00093	-0.27214	1.5454	0.00056	0	YES	NO	No	Yes
PARK7	0.04642	0.07836	1.50658	0.03837	0.00141	YES	NO	No	Yes
PARK2	0.01903	0.56321	1.2348	0.01734	0.0001	YES	NO	No	Yes
KRTAP3.1	0.03333	1.54514	1.18149	0.02538	0.00067	YES	NO	No	Yes
RNF139	0.00205	-0.25435	1.97961	0.0022	0.0017	NO	YES	No	Yes
B4GALT3	0.00037	0.01532	2.27797	0.00025	0.00018	YES	NO	No	Yes
B4GALT7	0.04966	-0.47056	1.42382	0.04328	0.01483	YES	NO	No	Yes
ROMO1	0.04136	-0.03469	1.27876	0.0351	0.00036	YES	NO	No	Yes
TNFRSF1A	0.00662	0.3908	1.6769	0.00849	0.00015	NO	YES	No	Yes
SIGMAR1	0.00247	-0.18937	1.52334	0.00249	0.00084	NO	YES	No	Yes
PTH2	0.02976	0.20634	3.65284	0.00492	0.01144	YES	NO	No	Yes
HPRT1	0	0.28965	2.27283	0	0	NO	YES	No	Yes
MARK4	6e-05	0.2412	2.12459	9e-05	0.00012	NO	YES	No	Yes
FOSL1	0.00014	1.92274	1.3614	0.00018	0.00013	NO	YES	No	Yes
GRK1	0.01495	0.70021	1.66213	0.00731	0.00041	YES	NO	No	Yes
IGBP1	0.01765	-0.00714	1.71465	0.01614	0.0016	NO	YES	No	Yes
CD63	0.04719	-0.74659	1.41945	0.04634	8e-05	YES	NO	No	Yes
PAGE3	0.01791	0.21438	2.23951	0.00572	0.00084	YES	NO	No	Yes
TPD52L2	0.00288	-0.04281	1.67725	0.0029	0.0016	NO	YES	No	Yes
TERF2IP	0.02236	-0.32653	1.90797	0.02103	0.00562	YES	NO	No	Yes
WDR12	0.00604	0.05564	1.61134	0.00703	0.00114	NO	YES	No	Yes
TIMM9	0.00335	-0.21541	1.74291	0.00238	0.0005	NO	YES	No	Yes
PAEP	0.0165	-0.1117	1.11308	0.01717	0.0042	NO	YES	No	Yes
SLC35B1	0.0041	-0.18497	2.24724	0.00343	2e-05	YES	NO	No	Yes
NCRNA00157	0.0379	0.04634	2.31171	0.02738	0.01087	YES	NO	No	Yes
NCRNA00152	0.00108	-0.12298	1.39066	0.00088	6e-05	NO	YES	No	Yes
HTATIP2	0.0029	0.2218	1.57367	0.00394	0.00026	NO	YES	No	Yes
CSNK1D	0.03072	-0.05973	1.91526	0.03355	0.00164	NO	YES	No	Yes
CSNK1E	0.03154	0.34294	1.53955	0.02778	0.00859	YES	NO	No	Yes
NKX6.2	0.01693	-0.38168	1.83901	0.00237	0.00028	NO	YES	No	Yes
SLC25A39	0.00091	-0.11519	1.81551	0.00075	0.00103	NO	YES	No	Yes
IGSF11	0.0183	-0.8387	1.11945	0.01948	0.00162	NO	YES	No	Yes
TMEM188	0.01772	0.10613	1.7056	0.01505	0.00245	YES	NO	No	Yes
ZMAT2	0.01299	0.30827	1.76609	0.01081	0.00028	YES	NO	No	Yes
PGBD3	0.03565	0.91213	1.43372	0.03047	8e-05	YES	NO	No	Yes
TAF6	0.0444	0.19911	1.52683	0.03752	0.00118	YES	NO	No	Yes
TAF9	0.02318	0.38848	1.65807	0.0192	7e-05	YES	NO	No	Yes
TSPAN31	0.0005	-0.73765	1.80373	0.00109	1e-05	YES	NO	No	Yes
NPM3	0.00016	-0.06018	1.62251	0.00018	1e-05	NO	YES	No	Yes
ERP44	0.00042	0.22961	2.14136	0.0003	0.00031	YES	NO	No	Yes
VPS26A	0.022	0.40503	1.82264	0.02188	0.00181	YES	NO	No	Yes
TXNDC17	0.00769	-0.21915	1.38604	0.00768	0.0096	NO	YES	No	Yes
KARS	8e-05	0.08097	2.54583	7e-05	2e-05	NO	YES	No	Yes
TXNDC12	0.00053	0.06184	2.2223	0.00059	2e-05	NO	YES	No	Yes
TATDN1	0.02337	-0.45674	1.46259	0.02239	0.00051	YES	NO	No	Yes
LRP11	0.01464	0.68183	1.46048	0.0154	0.00167	YES	NO	No	Yes
LRP12	0.00683	-0.21433	1.32013	0.00753	0.00225	NO	YES	No	Yes
GPC4	0.02686	-1.69522	1.14872	0.02573	0.00341	YES	NO	No	Yes
C2orf49	0.00027	0.5572	2.33015	0.00015	5e-05	YES	NO	No	Yes
LOC541471	0.0005	-0.2942	1.49622	0.00029	6e-05	NO	YES	No	Yes
MEG8	0.02114	0.53232	1.91098	0.01236	8e-05	YES	NO	No	Yes
TUBA1B	0.04824	0.49244	1.49777	0.041	0.00391	YES	NO	No	Yes
SLC7A5	0.00056	0.9334	1.32274	0.00126	7e-05	NO	YES	No	Yes
EDC3	0.0362	-0.51022	1.75873	0.03809	0.02998	NO	YES	No	Yes
RPL23P8	0.00706	1.20167	1.55925	0.00615	0.0003	YES	NO	No	Yes
MPV17	0.00864	-0.18068	1.87643	0.00688	0.00063	NO	YES	No	Yes
BYSL	0.00322	0.04688	1.70979	0.0037	0.0002	NO	YES	No	Yes
SMYD5	0.02287	-0.50785	1.69799	0.0226	0.00136	YES	NO	No	Yes
PSMD14	0.01016	0.38261	1.85623	0.00914	0.00101	YES	NO	No	Yes
PSMD10	0.0052	-0.04421	2.05882	0.00362	0.00052	NO	YES	No	Yes
PSMD12	0.00242	0.41594	1.97869	0.00283	0.00076	NO	YES	No	Yes
EDIL3	0.04241	-1.39522	1.11189	0.04165	0.01362	NO	YES	No	Yes
SMYD2	0.02532	-0.06398	1.59515	0.02101	0.0026	NO	YES	No	Yes
VAV2	0.04846	1.08531	1.28416	0.04511	0.00052	YES	NO	No	Yes
VAPB	0.02654	-0.1082	1.65915	0.0299	0.01459	NO	YES	No	Yes
MKI67IP	0.00056	-0.23065	1.85003	0.00093	3e-05	NO	YES	No	Yes
ARF3	0.009	0.03913	1.82156	0.00979	0.00054	YES	NO	No	Yes
ARF1	0.00029	-0.26529	2.73562	0.00042	0.0002	YES	NO	No	Yes
ARF4	0.00238	-0.55349	1.6794	0.0036	0.00086	YES	NO	No	Yes
RAB11FIP5	0.00141	-0.41473	1.64885	0.00203	0.00077	NO	YES	No	Yes
ACTR10	0.01386	-0.19093	1.60809	0.01594	0.00167	NO	YES	No	Yes
HMGB3	0.03145	-0.00394	1.34482	0.03076	0.00744	NO	YES	No	Yes
RABAC1	0.0252	-0.36066	1.36651	0.02361	0.00076	YES	NO	No	Yes
MAF1	0.00491	-0.22709	1.81031	0.00399	0.00113	NO	YES	No	Yes
GLRA2	0.02375	-0.42807	1.72485	0.02237	0.00068	NO	YES	No	Yes
CALR	0.04001	0.00511	1.58319	0.03888	0.01644	NO	YES	No	Yes
WDR75	0.00434	-0.16636	1.80663	0.00391	0.00056	NO	YES	No	Yes
WDR74	0.03213	-0.16917	1.42924	0.02529	0.00092	NO	YES	No	Yes
FLJ35220	0.04048	-0.60768	1.28925	0.03778	0.00604	YES	NO	No	Yes
PRPF4	0.02506	0.59428	1.50932	0.0235	0.00132	YES	NO	No	Yes
C5orf47	0.00367	-0.30706	1.82581	0.00293	0.00049	NO	YES	No	Yes
PABPC3	0.03705	1.37331	1.4621	0.03129	0.00141	NO	YES	No	Yes
TPCN2	0.0011	0.38282	1.36616	0.00075	1e-05	YES	NO	No	Yes
RHBDD2	0.04695	0.50807	1.44948	0.03893	0.00118	YES	NO	No	Yes
NSDHL	0.02493	0.58807	1.50072	0.0232	0.0046	YES	NO	No	Yes
KCNG1	0.0037	-0.41902	1.16275	0.00449	0.00395	NO	YES	No	Yes
NUBPL	0.00019	-0.17777	2.18029	9e-05	7e-05	YES	NO	No	Yes
PPP2R5C	0.03564	-0.04162	1.71489	0.03421	0.0117	NO	YES	No	Yes
PANX1	0.0218	-0.03512	1.29939	0.02937	0.0016	NO	YES	No	Yes
DEFB119	0.04085	0.13849	3.01053	0.03128	0.00107	YES	NO	No	Yes
LCN15	0.02061	-0.18861	1.40137	0.00621	0.00151	NO	YES	No	Yes
HEXA	0.00328	-0.22586	1.76428	0.00239	0.00046	NO	YES	No	Yes
OR4B1	0.03425	0.22152	3.29144	0.02639	3e-05	YES	NO	No	Yes
SPANXN3	0.02533	0.0435	1.39737	0.01719	0.0006	YES	NO	No	Yes
COX11	0.01794	-0.47244	1.80035	0.01536	0.00384	YES	NO	No	Yes
COX16	0.00547	-0.53481	1.64558	0.00498	0.00106	YES	NO	No	Yes
AIDA	0.02112	-0.06646	1.68153	0.02281	9e-05	NO	YES	No	Yes
BET1	0.03229	-0.13546	1.4408	0.03137	0.00093	NO	YES	No	Yes
TAX1BP1	0.01161	-0.02257	1.89551	0.00943	0.00154	NO	YES	No	Yes
SMNDC1	0.01112	-0.15052	1.89381	0.01221	0.00829	NO	YES	No	Yes
DDX19A	1e-05	0.07623	3.30534	1e-05	1e-05	NO	YES	No	Yes
PPP1CA	0.00465	0.10081	1.65538	0.00448	0.00104	NO	YES	No	Yes
TOR1A	0.0003	0.16618	2.4774	0.00016	0.00014	YES	NO	No	Yes
OST4	0.00161	-0.40117	1.83904	0.0011	0.00094	YES	NO	No	Yes
CCT6A	0.0024	0.20262	1.46317	0.00248	0.00026	NO	YES	No	Yes
OSTN	0.03625	0.33299	2.30294	0.02903	0.00722	YES	NO	No	Yes
NLE1	0.02869	-0.18573	1.50163	0.02596	0.00096	NO	YES	No	Yes
CANT1	0.03257	-0.15097	1.60136	0.03486	0.01865	NO	YES	No	Yes
TM2D3	0.03195	-0.54855	1.64958	0.0313	0.00457	YES	NO	No	Yes
CREB3	0.00421	-0.33421	1.42612	0.00376	1e-05	YES	NO	No	Yes
VTA1	0.04452	-0.25512	1.6476	0.04619	0.03645	NO	YES	No	Yes
AEN	0.01982	-0.44084	1.5593	0.02391	0.01732	NO	YES	No	Yes
NOB1	4e-05	0.22715	2.46605	3e-05	2e-05	NO	YES	No	Yes
ZYX	0.03405	0.38724	1.42202	0.03399	0.002	YES	NO	No	Yes
FAM86A	0.03536	-0.19827	1.48334	0.03406	0.00477	NO	YES	No	Yes
BAG3	0.03781	0.97565	1.57039	0.02934	0.01334	YES	NO	No	Yes
BAG5	0.00762	0.72617	1.96083	0.00752	3e-05	YES	NO	No	Yes
RTKN	0.00189	0.07093	1.62533	0.00208	5e-05	NO	YES	No	Yes
SLC39A1	0.00257	0.53945	2.15895	0.00204	0.00126	YES	NO	No	Yes
EIF1AD	0.00519	-0.15866	1.8126	0.00419	0.0094	NO	YES	No	Yes
FSCN1	0.00037	1.62573	1.60721	0.00025	1e-05	NO	YES	No	Yes
MRPS17	0.00793	-0.32947	1.29092	0.00802	0.00325	NO	YES	No	Yes
MYL12B	0.02101	0.14928	1.38572	0.0186	0.00283	NO	YES	No	Yes
MYL12A	0.0394	0.54005	1.37845	0.03662	0.00112	YES	NO	No	Yes
OR52D1	0.02497	0.35163	1.61644	0.01558	0.0035	YES	NO	No	Yes
CALCOCO2	0.01811	0.16987	1.77184	0.01529	0.00017	YES	NO	No	Yes
ANKRD30B	0.04729	-0.54416	1.42613	0.02914	0.00967	NO	YES	No	Yes
RDH14	0.01322	-0.07655	1.8797	0.01135	0.00095	NO	YES	No	Yes
DOLK	0.00216	0.30578	1.89096	0.00231	1e-05	YES	NO	No	Yes
NALCN	0.00126	-2.16429	1.23459	0.00152	4e-05	YES	NO	No	Yes
KRTAP13.1	0.02691	0.0703	2.11934	0.01173	0.01708	YES	NO	No	Yes
CIAPIN1	0.0004	-0.22744	2.04718	0.00044	0.00076	NO	YES	No	Yes
HSP90AB1	0.00012	-0.25573	2.16315	0.00011	4e-05	NO	YES	No	Yes
PTP4A1	0.00231	-0.68453	1.59152	0.00224	0.00143	NO	YES	No	Yes
MRPS7	0.04855	-0.26239	1.54048	0.04136	0.00784	NO	YES	No	Yes
C9orf21	0.02913	0.1561	1.4271	0.02634	0.00272	NO	YES	No	Yes
ABHD1	0.03611	-0.04659	1.20892	0.03473	0.00371	NO	YES	No	Yes
NKIRAS2	0.01613	0.44703	2.33777	0.01128	1e-05	YES	NO	No	Yes
WDR43	0.01176	0.25154	1.67284	0.01278	0.00042	NO	YES	No	Yes
CD151	0.00217	0.11892	1.428	0.00372	0.00077	YES	NO	No	Yes
SLC25A32	0.00032	-0.13254	2.06677	0.00039	2e-05	NO	YES	No	Yes
POLR2C	1e-05	-0.22365	2.84479	1e-05	0.00018	YES	NO	No	Yes
POLR2J	0.04837	-0.0762	1.44067	0.03736	0.00044	NO	YES	No	Yes
ASCC2	0.00895	0.27808	1.97764	0.00758	0.0014	NO	YES	No	Yes
ASCC1	0.02705	-0.07903	1.69054	0.02411	0.00173	NO	YES	No	Yes
VBP1	0.00602	-0.07093	1.84564	0.0048	0	NO	YES	No	Yes
FAM120A	0.04196	0.44574	1.62366	0.03533	0.00269	YES	NO	No	Yes
MAPK12	0.00519	-0.50624	1.31305	0.00615	0.00372	NO	YES	No	Yes
AMFR	0.00145	-0.35627	1.85169	0.00277	0.00021	YES	NO	No	Yes
HIST1H1E	0.04942	-0.10182	1.1995	0.04395	0.00049	NO	YES	No	Yes
MRTO4	0.00692	0.51954	1.67884	0.00496	0.00015	YES	NO	No	Yes
BCL2L13	0.03118	0.25494	1.61474	0.03365	0.00645	YES	NO	No	Yes
CTU2	0.00399	-0.24179	1.66094	0.00497	0.00013	NO	YES	No	Yes
GTF2H5	0.00856	-0.49086	1.60532	0.00715	0.00209	YES	NO	No	Yes
MAPKAP1	0.00897	0.40226	2.04775	0.0081	0.00136	YES	NO	No	Yes
COX7A2L	0.00555	-0.3844	1.98181	0.00381	0.00202	YES	NO	No	Yes
RPL38	0.02709	-0.21894	1.35258	0.0244	0.00127	YES	NO	No	Yes
INVS	0.01051	0.42865	1.66841	0.00862	0.00051	YES	NO	No	Yes
SIVA1	0.04095	-0.0442	1.38204	0.03733	0.00209	NO	YES	No	Yes
KIAA0174	0.00726	0.09116	2.22933	0.00745	0.00038	YES	NO	No	Yes
SNRNP27	0.00749	-0.32682	1.99252	0.00763	0.00042	YES	NO	No	Yes
MRPL14	0.04787	0.18555	1.36373	0.0425	0.00025	NO	YES	No	Yes
STIP1	7e-05	0.54074	2.10001	7e-05	1e-05	YES	NO	No	Yes
MRPL15	0.01126	-0.42008	1.54209	0.01188	0.00804	NO	YES	No	Yes
CHIC2	0.04489	-0.07519	1.53253	0.04585	0.00565	NO	YES	No	Yes
SENP3	0.01319	0.40604	1.8948	0.01024	0.00193	YES	NO	No	Yes
ACP1	0.03363	0.09208	1.72827	0.02611	0.01252	YES	NO	No	Yes
GLA	0.03041	-0.20182	1.40692	0.03378	0.00506	NO	YES	No	Yes
SDCCAG3	0.01542	0.18653	1.57681	0.0116	0.00122	YES	NO	No	Yes
CDIPT	0.00515	-0.23709	1.87923	0.00529	0.00024	YES	NO	No	Yes
LOC442454	0.01328	0.15635	1.50334	0.01174	0.00345	NO	YES	No	Yes
BSG	0.01081	-0.38579	1.53938	0.01117	0.00221	NO	YES	No	Yes
PLSCR3	0.01675	0.25837	1.41436	0.01877	0.00449	NO	YES	No	Yes
PABPN1	0.04503	0.19786	1.55923	0.03841	0.00757	YES	NO	No	Yes
OR1N1	0.0305	0.0196	1.76971	0.01942	0.00494	YES	NO	No	Yes
MPI	0.00099	-0.00847	1.91984	0.00095	0.00053	NO	YES	No	Yes
ERH	0.00222	0.2533	1.8087	0.00184	0.00057	YES	NO	No	Yes
HERPUD2	0.00971	-0.03169	1.91347	0.0094	0.00028	NO	YES	No	Yes
RRP9	0.00701	-0.26551	1.6012	0.00588	0.00028	NO	YES	No	Yes
LACTB2	0.02506	-0.25768	1.46798	0.01982	0.00389	YES	NO	No	Yes
RNF121	0.00041	0.20761	1.84247	0.00016	8e-05	YES	NO	No	Yes
DEXI	0.02401	-0.31475	1.55049	0.01987	0.00104	YES	NO	No	Yes
KDM1A	0.01417	0.31483	1.7895	0.01234	0.00872	YES	NO	No	Yes
IMPDH1	0.0029	-0.59625	1.44332	0.00398	0.00242	NO	YES	No	Yes
IMPDH2	0.03029	-0.06615	1.44635	0.02653	0.00479	NO	YES	No	Yes
NECAP1	0.00852	-0.25627	1.89575	0.00672	0.00208	YES	NO	No	Yes
DNTTIP1	0.01904	-0.24028	1.71413	0.01349	0.00309	YES	NO	No	Yes
PELO	0.0471	0.3287	1.55745	0.04352	0.00373	YES	NO	No	Yes
SFTA1P	0.00203	-0.85864	1.20557	0.00121	0.00088	YES	NO	No	Yes
TSR1	0.02379	-0.22106	1.57726	0.02879	0.00543	NO	YES	No	Yes
VAT1	0.04129	-0.39604	1.37808	0.04418	0.00088	YES	NO	No	Yes
MESDC2	0.00421	0.16786	2.14678	0.00395	0.00027	YES	NO	No	Yes
EXOSC8	0.02386	-0.37899	1.48258	0.0204	0.00444	NO	YES	No	Yes
BCKDK	0.00556	-0.00755	1.8797	0.0048	0.00134	NO	YES	No	Yes
EXOSC2	0.01813	0.84859	1.54853	0.01623	0.00131	YES	NO	No	Yes
EXOSC3	0.03805	0.28224	1.34912	0.03964	0.00119	NO	YES	No	Yes
EXOSC1	0.0121	0.45793	1.79373	0.0085	0.00034	YES	NO	No	Yes
EXOSC6	7e-05	0.0172	2.03909	0.00016	1e-05	NO	YES	No	Yes
EXOSC4	0.01496	-0.02104	1.35312	0.01406	0.00036	NO	YES	No	Yes
RPL30	0.016	-0.52821	1.49542	0.01238	0.00821	YES	NO	No	Yes
DEPDC7	0.04771	1.6082	1.24213	0.04595	0.00047	YES	NO	No	Yes
SCYL1	0.00137	-0.0167	2.01863	0.00155	0.00023	NO	YES	No	Yes
PDIA3P	0.00157	0.54317	1.95862	0.00139	3e-05	YES	NO	No	Yes
NOC2L	0.00425	0.43814	1.6852	0.00399	0.00098	YES	NO	No	Yes
ENY2	0.00247	-0.02032	1.65856	0.00217	0.00102	NO	YES	No	Yes
CA5A	0.01746	-0.23397	1.63302	0.0118	0.00011	NO	YES	No	Yes
RPN2	0.00287	-0.22373	1.85986	0.00301	0.00093	NO	YES	No	Yes
MIF	0.01486	-0.33382	1.35772	0.01493	0.00126	NO	YES	No	Yes
DUS2L	0.03639	0.87224	1.40903	0.03502	0.00594	YES	NO	No	Yes
CDK7	0.03955	0.47888	1.43756	0.0425	0.01135	YES	NO	No	Yes
CDK9	0.01333	0.38503	1.71728	0.01262	0.00399	YES	NO	No	Yes
HSPD1	0.02997	-0.15665	1.40364	0.03285	0.00387	YES	NO	No	Yes
MTX2	0.01703	0.24616	1.66989	0.01361	0.00285	YES	NO	No	Yes
HIST1H3F	0.00013	0.05823	1.60444	7e-05	0	NO	YES	No	Yes
SEC11A	3e-05	0.06714	2.77673	2e-05	7e-05	YES	NO	No	Yes
LYZL4	0.02774	0.41941	2.64966	0.00957	0	YES	NO	No	Yes
BZW1	0.00282	0.19852	1.68914	0.00383	0.00028	NO	YES	No	Yes
MUL1	0.00024	0.04647	2.15975	0.00013	0.0002	NO	YES	No	Yes
SPTLC1	0.02762	0.43581	1.75198	0.02153	0.00016	YES	NO	No	Yes
SLC25A13	0.04297	-0.74459	1.44266	0.0454	0.0448	NO	YES	No	Yes
PRTN3	0.00179	-0.42651	1.67599	0.00035	0.00052	NO	YES	No	Yes
CTSC	0.02041	1.2519	1.30936	0.01693	0.00627	YES	NO	No	Yes
RPL10	0.02066	-0.5506	1.48985	0.0171	0.01467	YES	NO	No	Yes
RPL13	0.01894	-0.59886	1.38224	0.01669	0.00176	YES	NO	No	Yes
NAA10	0.0035	0.35339	1.54534	0.0025	1e-05	YES	NO	No	Yes
VPS4A	0.00083	-0.46358	2.08231	0.00108	0.00018	NO	YES	No	Yes
PRMT5	0.00099	0.11763	1.841	0.00117	0	NO	YES	No	Yes
EMD	0.00495	-0.22062	1.77772	0.00382	0.00128	NO	YES	No	Yes
PWP1	0.00289	0.04739	2.03791	0.00292	0.00129	NO	YES	No	Yes
PHF23	0.0248	-0.50664	1.68241	0.02473	0.01933	NO	YES	No	Yes
UBE2A	0.00972	0.31493	1.93291	0.00901	0.00424	YES	NO	No	Yes
UBE2F	0.04384	-0.06414	1.38221	0.04415	0.0088	NO	YES	No	Yes
IDH3G	0.00988	-0.14978	1.67307	0.00794	0.00107	YES	NO	No	Yes
ILK	0.02915	-0.99797	1.48643	0.03005	0.02583	YES	NO	No	Yes
MORF4L2	1e-05	-0.22787	2.69975	1e-05	2e-05	NO	YES	No	Yes
MORF4L1	0.01607	-0.08049	1.86596	0.01387	0.00233	NO	YES	No	Yes
C21orf70	0.02378	-0.14854	1.38909	0.0171	0.0003	NO	YES	No	Yes
MAP1LC3B2	0.00015	-0.37578	2.1705	0.00028	0.00166	NO	YES	No	Yes
IL5	0.04028	-0.05499	1.56003	0.04119	0.00108	NO	YES	No	Yes
CFC1B	0.0297	-0.32089	2.03899	0.00358	0.01636	NO	YES	No	Yes
PUS3	0.00967	0.10837	1.75564	0.009	0.00994	YES	NO	No	Yes
KDELR2	8e-05	-0.2954	1.99039	0.00013	3e-05	NO	YES	No	Yes
REP15	0.04705	1.22538	1.33359	0.03364	0	YES	NO	No	Yes
FAM82B	0.03676	0.20996	1.6819	0.03144	0.00272	YES	NO	No	Yes
ANO10	0.03443	-0.67129	1.42807	0.04476	0.00538	YES	NO	No	Yes
PI4K2A	0.01378	0.13363	1.53441	0.01597	0.00187	NO	YES	No	Yes
HIBADH	0.00128	-0.42868	1.91687	0.0012	0.00013	NO	YES	No	Yes
CGREF1	0.02888	-2.50572	1.12844	0.03199	0.00312	YES	NO	No	Yes
TRIML2	3e-05	2.43427	1.22098	0	0	YES	NO	No	Yes
PSORS1C1	0.00365	1.44509	1.20659	0.00303	0.00046	YES	NO	No	Yes
NACC1	0.02636	0.35001	1.70937	0.02039	0.00557	YES	NO	No	Yes
MMS19	0.0034	-0.01823	2.041	0.00296	0.00098	NO	YES	No	Yes
C13orf1	0.00045	-0.39507	1.83277	0.00035	1e-05	NO	YES	No	Yes
HIST1H2BB	0.00665	0.50183	1.87064	0.00294	0.00023	YES	NO	No	Yes
HIST1H2BL	0.01198	-0.22954	1.36535	0.01104	0.00184	NO	YES	No	Yes
HIST1H2BH	0.00629	1.12632	1.30196	0.00401	0.00028	YES	NO	No	Yes
TNFAIP1	0.01273	0.47583	1.65806	0.0111	0.00022	NO	YES	No	Yes
IPO4	0.00254	0.11288	1.59561	0.00377	3e-05	NO	YES	No	Yes
SDCBP	0.00072	0.28401	2.08864	0.00065	0	YES	NO	No	Yes
LOC401397	0.00351	-0.22513	1.61322	0.00362	0.00128	YES	NO	No	Yes
MARK3	0.0012	-0.41979	1.70056	0.00181	0.00113	NO	YES	No	Yes
NME2P1	0.02851	1.90593	1.40407	0.02651	0.00032	YES	NO	No	Yes
SIL1	0.04513	-0.43828	1.3696	0.04013	0.00097	YES	NO	No	Yes
DGUOK	0.03162	-0.31265	1.52763	0.02602	0.00196	NO	YES	No	Yes
USP14	0.02136	0.33431	1.54466	0.01852	0.00061	NO	YES	No	Yes
SSBP1	0.02496	-0.11464	1.53153	0.02137	0.00322	NO	YES	No	Yes
PSME3	0.00676	0.27807	2.03154	0.00669	0.00031	NO	YES	No	Yes
UNC45A	0.01028	0.39268	1.82031	0.00985	0.00112	YES	NO	No	Yes
UBAC2	0.00528	0.34239	1.96062	0.00331	2e-05	YES	NO	No	Yes
AMZ2	0.01279	-0.10613	1.8423	0.0112	0.00208	YES	NO	No	Yes
BOD1	0.0024	-0.41723	1.86627	0.00157	0.00359	YES	NO	No	Yes
TARM1	0.01911	0.19598	4.23035	0.01102	0.00069	YES	NO	No	Yes
KLC1	0.00272	-0.17757	1.80158	0.00363	0.00087	NO	YES	No	Yes
KLC2	9e-05	0.38516	1.89145	9e-05	0	YES	NO	No	Yes
CHCHD2	0.00157	-0.4843	1.50824	0.00104	0.00139	YES	NO	No	Yes
CHCHD8	0.00378	-0.68878	1.54164	0.00372	0.00417	YES	NO	No	Yes
IAPP	0.01343	-0.26793	1.54554	0.01309	0.00145	YES	NO	No	Yes
SLC39A9	0.0128	0.20146	1.7843	0.01253	0.00457	YES	NO	No	Yes
SLC39A4	0.04457	-0.07292	1.24861	0.04558	0.00203	NO	YES	No	Yes
MTHFD1L	0.00126	0.07689	1.60948	0.00148	1e-05	NO	YES	No	Yes
MSRB2	0.00819	-1.00906	1.38902	0.00702	0.00075	YES	NO	No	Yes
C20orf4	0.00283	-0.10431	1.79779	0.00362	0.00022	NO	YES	No	Yes
ZC3H3	0.02089	0.52776	1.66571	0.0174	0.0005	YES	NO	No	Yes
TMEM225	0.03749	0.21906	3.7546	0.01637	2e-05	YES	NO	No	Yes
MTFMT	0.03309	-0.47956	1.63602	0.03591	0.00506	NO	YES	No	Yes
ZMYND17	0.04679	1.11906	1.44357	0.03401	0.00014	YES	NO	No	Yes
NAA30	0.03229	0.21514	1.5834	0.03176	0.00751	NO	YES	No	Yes
GREB1L	0.00089	-1.97509	1.20856	0.00122	1e-05	YES	NO	No	Yes
RBM4	0.03365	0.22781	1.66469	0.03241	0.00063	YES	NO	No	Yes
AP1S1	0.03994	-0.2985	1.38206	0.04022	0.00064	NO	YES	No	Yes
PGF	0.01399	2.11115	1.26194	0.01115	8e-05	YES	NO	No	Yes
PGC	0.00235	-0.08227	1.37572	0.00052	1e-05	NO	YES	No	Yes
DEFA6	0.02758	-0.1338	1.25049	0.01335	0.00131	NO	YES	No	Yes
COX4NB	0.00032	-0.09222	2.1395	0.00038	6e-05	NO	YES	No	Yes
CA9	0.02527	3.5486	1.11718	0.02254	3e-05	YES	NO	No	Yes
ATP5J2	0.01686	-0.05633	1.44625	0.01431	0.00028	NO	YES	No	Yes
TOMM7	0.01293	-0.67074	1.4214	0.01179	0.00032	YES	NO	No	Yes
PEX11A	0.01739	-0.59403	1.56768	0.01453	0.00476	YES	NO	No	Yes
KIFC3	0.00964	0.49814	1.34717	0.00991	0.00445	NO	YES	No	Yes
GTF2F2	0.00072	-0.07419	1.86377	0.00062	0.0003	NO	YES	No	Yes
ACTB	0.0001	0.1639	2.25927	9e-05	5e-05	NO	YES	No	Yes
MT1X	0.00014	0.88545	1.42508	9e-05	0.00032	NO	YES	No	Yes
NRGN	0.01237	-1.02347	1.32692	0.01173	0.00101	YES	NO	No	Yes
MAP1LC3B	0.00158	-0.54177	1.88176	0.00228	0.00041	YES	NO	No	Yes
MT1E	0.00044	0.04561	1.2372	0.00032	0.00021	NO	YES	No	Yes
MT1F	0.00151	-1.44939	1.39153	0.00099	0.00022	YES	NO	No	Yes
MT1B	0.00011	0.13544	1.91655	3e-05	0	YES	NO	No	Yes
TTPAL	0.0003	0.13408	1.67423	0.00027	0.00081	NO	YES	No	Yes
SH3TC2	0.02725	-0.54671	1.1884	0.02535	0.01302	NO	YES	No	Yes
SNORA9	0.0279	0.16543	3.42106	0.01354	0.00011	YES	NO	No	Yes
RNPEP	0.01354	0.09196	1.63249	0.01419	0.00847	NO	YES	No	Yes
INTS12	0.04778	-0.65546	1.62496	0.05233	0.012	NO	YES	No	Yes
NAE1	0.00226	-0.55414	1.77423	0.00312	0.0013	NO	YES	No	Yes
RANBP1	0.0113	0.29539	1.58613	0.00777	0.00117	YES	NO	No	Yes
ST7	0.00621	-0.29758	2.10077	0.00529	0.00036	NO	YES	No	Yes
AGAP3	0.04878	0.13652	1.39352	0.04804	0.00868	YES	NO	No	Yes
TMEM2	0.02988	0.39687	1.37193	0.02094	7e-05	YES	NO	No	Yes
C17orf98	0.01736	-0.0393	2.05068	0.0148	0.00104	NO	YES	No	Yes
C17orf96	0.03676	0.27397	1.2631	0.03536	0.00484	NO	YES	No	Yes
YWHAB	0.00189	0.5048	2.15528	0.00158	5e-05	YES	NO	No	Yes
YWHAE	0.00653	0.48991	1.92225	0.00606	0.0001	YES	NO	No	Yes
ZDHHC24	0.00204	-0.14324	1.62267	0.00256	1e-05	NO	YES	No	Yes
SEC61G	0.00083	0.22226	1.33536	0.00067	0	YES	NO	No	Yes
TMEM9	0.00243	-0.36076	1.71502	0.00136	0	NO	YES	No	Yes
NGDN	0.01146	0.75132	1.66815	0.00957	0.00096	YES	NO	No	Yes
SEC61B	0.03974	0.35774	1.50343	0.03345	0.00166	YES	NO	No	Yes
C9orf89	0.04749	0.00815	1.37447	0.04778	0.00689	NO	YES	No	Yes
TNFRSF12A	1e-05	1.19042	1.54	1e-05	0	YES	NO	No	Yes
HSPH1	0.00729	0.23375	1.4106	0.00899	0.00096	NO	YES	No	Yes
EIF5AL1	0.00253	0.79449	1.83471	0.00246	0.00014	NO	YES	No	Yes
FAM98A	0.00961	-0.43453	1.7702	0.01504	0.00223	NO	YES	No	Yes
LOC221122	0.01897	-0.02517	2.32095	0.01333	0.0013	NO	YES	No	Yes
RPSAP52	7e-05	0.86264	1.22879	8e-05	0	NO	YES	No	Yes
FBXO7	0.04337	-0.16927	1.97439	0.03928	0.00449	YES	NO	No	Yes
LOC401010	9e-05	1.28039	2.25113	7e-05	3e-05	YES	NO	No	Yes
C14orf2	0.01155	-0.70662	1.4216	0.01163	0.00153	NO	YES	No	Yes
C14orf1	5e-05	-0.59633	2.10553	6e-05	0.00104	NO	YES	No	Yes
YARS	0.02108	0.52358	1.70924	0.02153	0.00088	YES	NO	No	Yes
CORO1B	0.00454	-0.07257	1.71861	0.00463	0.00061	YES	NO	No	Yes
CORO1C	0.03339	0.48694	1.48538	0.0335	0.00132	NO	YES	No	Yes
FAH	0.00402	0.07422	1.45868	0.00319	0	YES	NO	No	Yes
LZIC	0.04254	0.32981	1.60066	0.04195	0.00132	YES	NO	No	Yes
NOP58	0.04152	-0.24566	1.46296	0.04334	0.02102	NO	YES	No	Yes
C7orf42	0.00201	-0.26867	2.55738	0.0018	0.00025	YES	NO	No	Yes
CFDP1	0.00074	-0.25929	1.77465	0.00055	0.00054	YES	NO	No	Yes
C14orf147	0.00999	-0.02384	1.40038	0.01174	0.0004	NO	YES	No	Yes
TSPAN7	0.01617	0.37282	1.14823	0.01739	0.00831	YES	NO	No	Yes
FLII	0.0094	0.42316	1.67367	0.00997	8e-05	YES	NO	No	Yes
TNP1	0.04535	0.04442	2.17107	0.01819	0.02775	YES	NO	No	Yes
COG8	0.00353	-0.05931	2.15387	0.0044	0.00386	YES	NO	No	Yes
COG1	0.00134	-0.30615	2.3082	0.0012	2e-05	NO	YES	No	Yes
RAD51L1	0.00934	0.28249	1.53861	0.00873	0.00255	YES	NO	No	Yes
WDR25	0.00843	-0.00215	1.54106	0.00815	0.00021	NO	YES	No	Yes
RNF216L	0.00125	-0.24874	1.85611	0.0009	1e-05	YES	NO	No	Yes
HRCT1	0.01455	-1.2872	1.1824	0.01365	0.00211	YES	NO	No	Yes
RSL24D1	0.00758	-0.17841	1.72509	0.00582	0.00099	YES	NO	No	Yes
PSMA3	0.02799	0.04017	1.46765	0.02978	0.00633	NO	YES	No	Yes
OR6C76	0.03429	0.21884	3.32912	0.02701	8e-05	YES	NO	No	Yes
PPP2R2D	0.02989	-0.23765	1.73985	0.02692	0.01733	NO	YES	No	Yes
SRP68	0.01979	0.41272	1.8812	0.02008	0.00102	YES	NO	No	Yes
MNAT1	0.01007	0.32522	1.61028	0.00854	0.00153	YES	NO	No	Yes
STYXL1	0.0082	-0.13392	1.55277	0.00581	0.00314	NO	YES	No	Yes
SLC25A31	0.03853	0.37307	2.31602	0.02245	0.00032	YES	NO	No	Yes
ARL2	0.00451	0.03562	1.62353	0.00318	2e-05	YES	NO	No	Yes
EIF5A	0.00583	0.48675	1.65126	0.00517	0.00011	NO	YES	No	Yes
TH	0.03847	-1.413	1.10372	0.0297	0.03067	NO	YES	No	Yes
C17orf79	0.03491	-0.06427	1.49254	0.02272	0.00109	NO	YES	No	Yes
KIAA0090	0.00548	0.67632	1.77894	0.00446	0.00275	YES	NO	No	Yes
C6orf120	0.00051	-0.60076	2.21377	0.00057	0.00055	YES	NO	No	Yes
VAC14	0.01341	-0.42548	1.80718	0.01341	0.00351	NO	YES	No	Yes
IWS1	0.03419	0.18669	1.99174	0.02837	0.00047	YES	NO	No	Yes
APRT	0.0404	-0.02947	1.38266	0.03924	0.00097	NO	YES	No	Yes
LACTB	0.00709	-0.15004	1.67139	0.00772	0.0012	NO	YES	No	Yes
CCT8	0.04261	0.09925	1.60471	0.03942	0.00786	YES	NO	No	Yes
CCT2	0.04902	-0.09557	1.29405	0.05349	0.00158	NO	YES	No	Yes
CCT3	0.0004	-0.27523	2.25636	0.00034	0.0008	NO	YES	No	Yes
CCT7	0.00028	-0.01579	2.26516	0.00023	1e-05	NO	YES	No	Yes
CCT4	0.00229	0.07085	1.94799	0.00152	0.00075	NO	YES	No	Yes
CCT5	0.00733	0.19485	1.65718	0.00656	0.00205	NO	YES	No	Yes
NAP1L2	0.04632	0.28892	1.11842	0.04641	0.00306	YES	NO	No	Yes
MC3R	0.01157	0.33583	1.54924	0.01243	0.00064	YES	NO	No	Yes
SUGT1	0.00016	-0.31363	1.92447	0.00015	0.00013	NO	YES	No	Yes
RPL23AP82	0.0162	-0.21578	1.44416	0.01659	0.00339	NO	YES	No	Yes
RIPPLY1	0.02643	-0.61356	1.59631	0.02055	0.0034	YES	NO	No	Yes
CLCA1	0.00209	0.11153	1.6163	0.00051	0.0002	YES	NO	No	Yes
DCTN5	0.01492	0.427	1.93426	0.01135	0.00211	YES	NO	No	Yes
CHMP4A	0.03166	-0.05034	1.42539	0.02521	0.00083	YES	NO	No	Yes
PREP	0.0045	0.27819	1.89702	0.00552	0.00058	NO	YES	No	Yes
RNF26	0.03459	0.01149	1.49752	0.03328	0.00495	NO	YES	No	Yes
UBIAD1	0.0299	0.32807	1.833	0.0256	0.00046	YES	NO	No	Yes
ERAL1	0.00788	0.17043	2.03316	0.00406	0.00025	YES	NO	No	Yes
HCG9	0.02527	-0.24548	2.18732	0.02504	0.00173	YES	NO	No	Yes
YARS2	0.01717	0.8344	1.7458	0.012	0.00079	YES	NO	No	Yes
GNB1L	0.00534	0.25692	1.48355	0.00558	0.00017	NO	YES	No	Yes
RNF40	0.03606	0.2148	1.81408	0.03069	0.00022	YES	NO	No	Yes
GNPDA1	0.023	0.2463	1.83799	0.0186	0	YES	NO	No	Yes
MAN1B1	0.01466	-0.03825	1.47112	0.01518	0.0008	NO	YES	No	Yes
URGCP	0.02079	-0.01575	1.64374	0.02378	0.00505	NO	YES	No	Yes
RAN	0.00282	0.07219	1.86504	0.00299	0.0002	NO	YES	No	Yes
SLC12A4	0.00458	-0.09858	1.48997	0.0065	0.00042	NO	YES	No	Yes
TESK1	0.02411	-0.56519	1.33367	0.02264	0.0024	YES	NO	No	Yes
NCRNA00113	0.02954	0.39682	2.57294	0.0201	0.00017	YES	NO	No	Yes
C14orf169	0.04887	0.64632	1.52553	0.05273	4e-05	YES	NO	No	Yes
SNX3	0.0021	-0.11967	2.07246	0.00164	0.00323	NO	YES	No	Yes
RAB1B	0.01643	-0.3154	1.55846	0.02007	0.00366	NO	YES	No	Yes
XPO6	0.01574	0.02501	1.817	0.01462	0.00264	NO	YES	No	Yes
CCDC127	0.01213	-0.24893	1.46893	0.01193	0.00193	YES	NO	No	Yes
ITPK1	0.00591	-0.74721	1.58564	0.00649	0.00129	YES	NO	No	Yes
RAG1AP1	0.04526	-0.39758	1.45882	0.04454	0.00304	YES	NO	No	Yes
TMED2	0.0024	0.08212	1.96216	0.00297	0.00017	YES	NO	No	Yes
KIAA0284	0.01254	0.54831	1.48825	0.01336	0.00407	NO	YES	No	Yes
FABP1	0.01485	-0.95241	1.32481	0.00438	0.00055	NO	YES	No	Yes
UFM1	0.00027	-0.41749	2.10023	0.00021	0.00035	YES	NO	No	Yes
SEPW1	0.01408	-0.10524	1.40225	0.01262	0.00149	NO	YES	No	Yes
GKN2	0.00182	-0.4249	1.88415	9e-05	0.00013	NO	YES	No	Yes
LAMP1	0.00227	-0.18761	1.52585	0.00167	0.00151	NO	YES	No	Yes
NAT10	0.0004	0.11006	2.07833	0.00013	0.00037	NO	YES	No	Yes
FAM55C	0.0407	1.1712	1.29355	0.03953	0.00665	YES	NO	No	Yes
RCE1	0.00022	0.09824	1.82084	0.00022	2e-05	NO	YES	No	Yes
ARMS2	0.00343	0.1225	1.92535	0.0029	0.00178	YES	NO	No	Yes
GABARAPL2	0.01341	-0.72275	1.73587	0.01181	0.00081	YES	NO	No	Yes
PRR7	0.03335	-0.77844	1.25634	0.03019	0.00038	NO	YES	No	Yes
DVL1	0.01154	-0.06168	1.45723	0.01402	0.00562	NO	YES	No	Yes
ABCB7	0.00629	0.3187	2.16301	0.00446	0.00074	YES	NO	No	Yes
SLC9A1	0.03402	0.89635	1.41347	0.03296	2e-05	YES	NO	No	Yes
KIAA1704	0.00689	-0.40834	1.90114	0.00486	0.0003	YES	NO	No	Yes
DHODH	0.02418	-0.05323	1.46913	0.0258	0.00025	YES	NO	No	Yes
ZNF277	0.01259	-0.34044	1.67751	0.00976	0.00085	YES	NO	No	Yes
SNTA1	0.01185	-0.49791	1.35353	0.00931	0.00045	YES	NO	No	Yes
NOP16	0.017	0.05116	1.44744	0.01612	0.0037	NO	YES	No	Yes
EIF5B	0.03451	-0.03943	1.54581	0.02955	0.0067	NO	YES	No	Yes
CCKBR	0.04754	-0.05699	1.15141	0.04121	0.00152	NO	YES	No	Yes
TUBB6	0.00053	1.08068	1.5516	0.0007	0.0002	NO	YES	No	Yes
TUBB3	0.00321	-0.55128	1.25122	0.00597	0.00045	NO	YES	No	Yes
METTL1	0.01534	-0.15729	1.49882	0.01789	0.00061	NO	YES	No	Yes
C11orf68	0.03981	-0.23163	1.41475	0.04136	0.00032	YES	NO	No	Yes
CD81	0.02042	-0.76341	1.52029	0.02124	0.00295	YES	NO	No	Yes
BCL7B	0.01324	-0.10492	1.85443	0.01002	0.00134	YES	NO	No	Yes
RPE	0.01807	0.1881	1.66366	0.01914	0.00353	YES	NO	No	Yes
STAU1	0.03469	0.13654	1.75223	0.03419	0.01119	YES	NO	No	Yes
CDS2	0.00842	0.00843	1.91486	0.00539	0.00157	YES	NO	No	Yes
LOC554202	0.00296	3.47636	1.15605	0.00311	0.00017	YES	NO	No	Yes
LIMK1	0.00634	0.38555	1.63534	0.00726	0.00282	YES	NO	No	Yes
C1orf180	0.00286	-0.05233	1.53185	0.00254	0.00044	NO	YES	No	Yes
BRI3	0.00281	-0.6492	1.54062	0.00288	3e-05	YES	NO	No	Yes
APEX1	0.04502	0.20679	1.52707	0.04465	0.00343	YES	NO	No	Yes
TMEM208	0.00088	-0.12944	1.65208	0.00091	3e-05	NO	YES	No	Yes
EBPL	0.02446	-0.24454	1.38189	0.02371	0.00065	NO	YES	No	Yes
YIF1A	0.00038	-0.40477	1.65563	0.00052	3e-05	NO	YES	No	Yes
HK1	0.00273	0.87332	1.82697	0.00216	6e-05	YES	NO	No	Yes
VSIG1	0.03453	0.91401	1.23881	0.03339	0.00209	YES	NO	No	Yes
YWHAZ	0.00287	0.52471	1.60588	0.00385	0.00042	NO	YES	No	Yes
MTCH1	0.00442	-0.23427	2.10483	0.00392	0.00144	YES	NO	No	Yes
PABPC1	0.01139	0.08408	1.62276	0.01149	0.00454	NO	YES	No	Yes
MAPKAPK3	0.00673	-0.23239	1.54391	0.00933	0.0004	NO	YES	No	Yes
CTNNBL1	0.00959	-0.20898	1.56489	0.01099	0.00011	NO	YES	No	Yes
CRLS1	0.00502	-0.7311	1.70097	0.00353	0.00073	YES	NO	No	Yes
C14orf109	0.00641	-0.08137	1.56463	0.00805	0.00175	YES	NO	No	Yes
AASDHPPT	0.0078	0.40247	1.54495	0.00529	0.003	YES	NO	No	Yes
IDS	0.03177	-0.26922	1.45451	0.03202	0.00376	YES	NO	No	Yes
RRS1	0.00025	0.0385	1.84417	0.00027	0.00018	NO	YES	No	Yes
FAHD2B	0.03216	0.67123	1.21394	0.02614	0.00017	YES	NO	No	Yes
CCDC105	0.02221	0.06895	1.8656	0.01735	0.00999	YES	NO	No	Yes
POLD2	0.00128	0.44207	1.83485	0.00081	5e-05	YES	NO	No	Yes
POLD4	0.02536	-0.21307	1.41056	0.02474	0.00017	NO	YES	No	Yes
REEP3	0.00412	0.70343	1.58923	0.00375	2e-05	YES	NO	No	Yes
CECR5	0.04117	0.85101	1.46765	0.04673	0	YES	NO	No	Yes
TSGA14	0.01657	-1.18064	1.45751	0.01397	0.00651	YES	NO	No	Yes
SPATA7	0.0093	-0.0957	1.40409	0.01005	0.00073	NO	YES	No	Yes
HSPA5	0.00033	0.11735	1.97834	0.00039	6e-05	NO	YES	No	Yes
HSPA4	0.02309	0.47344	1.61805	0.02388	0.00418	YES	NO	No	Yes
PTPLA	0.00125	-0.17666	1.34861	0.00221	0.00302	NO	YES	No	Yes
HRSP12	0.00254	-0.08457	1.54655	0.00247	0	NO	YES	No	Yes
DRAP1	0.00343	-0.03688	1.53595	0.00258	0.00113	NO	YES	No	Yes
RARS2	0.01612	-0.22322	1.87408	0.01621	0.01182	NO	YES	No	Yes
TRAPPC1	0.01166	-0.14456	1.58458	0.01	0.00066	NO	YES	No	Yes
TRAPPC4	0.02061	-1.0211	1.51724	0.01776	0.01395	YES	NO	No	Yes
BAK1	0.00176	0.91052	1.51356	0.00196	0.00013	YES	NO	No	Yes
KIAA1279	0.00558	0.23464	2.00674	0.00479	0.00022	YES	NO	No	Yes
PFN1	0.00568	0.1674	1.69845	0.00444	0.00244	NO	YES	No	Yes
DGAT1	0.04008	-0.5582	1.41835	0.03912	0.01383	YES	NO	No	Yes
PSMG1	0.02212	0.20029	1.50052	0.01904	0.00088	NO	YES	No	Yes
C20orf43	0.03788	0.18643	1.79314	0.03374	0.00341	YES	NO	No	Yes
PPIB	0.00223	-0.30093	1.66153	0.00204	0.00054	NO	YES	No	Yes
PRNP	0.00919	0.71714	1.33111	0.01088	0.00039	NO	YES	No	Yes
WBSCR22	0.01499	-0.13066	1.66961	0.0103	0.00066	YES	NO	No	Yes
LOC285733	0.02895	-0.4434	1.96929	0.02374	0.00739	NO	YES	No	Yes
RGS20	0.002	1.88594	1.22538	0.0027	0.00135	NO	YES	No	Yes
CDCA4	0.0007	1.21531	1.76765	0.00092	0.00086	YES	NO	No	Yes
CT47A1	0.02998	0.1981	1.50206	0.0102	0	YES	NO	No	Yes
RALB	0.00212	1.24385	1.67219	0.00217	0.00041	YES	NO	No	Yes
TMLHE	0.00512	-0.01419	1.85101	0.00319	0.0002	NO	YES	No	Yes
RNU6ATAC	0.04859	0.19022	2.77574	0.03784	0.00211	YES	NO	No	Yes
MRPL32	0.0259	0.30656	1.552	0.02079	0.00267	YES	NO	No	Yes
MRPL33	0.01008	-0.23921	1.63333	0.00658	0.0004	NO	YES	No	Yes
PTRH2	0.03121	-0.14861	1.41276	0.0283	0.0023	NO	YES	No	Yes
COPS8	0.01585	-0.28762	1.6772	0.01479	0.00246	YES	NO	No	Yes
COPS2	0.01018	0.48742	1.9275	0.00917	2e-05	YES	NO	No	Yes
COPS6	0.00408	-0.05525	1.83315	0.00231	0.0002	YES	NO	No	Yes
COPS5	0.00773	-0.10705	1.77577	0.00727	0.00441	NO	YES	No	Yes
TKT	0.01504	0.81526	1.35785	0.01686	0.0048	YES	NO	No	Yes
PVR	0.00013	0.09028	1.6381	0.0002	0.00016	NO	YES	No	Yes
EPHX4	0.01778	-0.62251	1.24186	0.01703	0.00049	NO	YES	No	Yes
TEX10	0.04656	1.14547	1.50602	0.04152	0.00116	YES	NO	No	Yes
ECD	0.0127	0.2333	2.06348	0.00931	0.00025	YES	NO	No	Yes
SUPT3H	2e-05	-0.12435	1.93043	1e-05	4e-05	NO	YES	No	Yes
MFSD10	0.0409	0.3823	1.32962	0.03609	0.00868	YES	NO	No	Yes
MAD2L2	0.00861	0.1532	1.50443	0.00611	0.00033	YES	NO	No	Yes
KTN1	0.00024	0.55704	1.71743	0.00029	0.00012	YES	NO	No	Yes
TCEB3	0.01426	0.5349	1.86883	0.01445	0.00157	YES	NO	No	Yes
TCEB1	0.00321	-0.06831	1.62286	0.00255	0.0023	NO	YES	No	Yes
SGPP1	0.01513	-0.51822	1.29647	0.01796	0.00466	NO	YES	No	Yes
ATF6B	0.03214	0.2076	1.5668	0.03215	0.00153	YES	NO	No	Yes
SLC16A1	0.008	-0.10282	1.33372	0.01251	0.00127	NO	YES	No	Yes
BGLAP	0.03199	-0.88842	1.29815	0.02844	0.00026	YES	NO	No	Yes
RBM45	0.00292	-0.21957	2.25401	0.00419	0.00071	NO	YES	No	Yes
RP9P	0.02452	-0.92047	1.45854	0.0168	0.00694	YES	NO	No	Yes
ABCF2	0.01942	0.21006	1.63475	0.02451	0.00426	NO	YES	No	Yes
ABCF1	0.02685	0.3867	1.79311	0.01557	0.00072	YES	NO	No	Yes
PJA1	0.00692	0.56011	1.66069	0.00729	0.00023	YES	NO	No	Yes
LOC728643	0.01187	1.62218	1.31622	0.0136	0.00134	YES	NO	No	Yes
INF2	0.00012	0.14454	1.84631	0.00011	1e-05	NO	YES	No	Yes
NSMCE2	0.02483	0.62182	1.54735	0.02042	0.00384	YES	NO	No	Yes
MBD3L2	0.01052	0.06944	2.27471	0.00346	0.01118	YES	NO	No	Yes
PSMA2	0.02507	0.30191	1.61459	0.01936	0.00304	YES	NO	No	Yes
PSMA1	0.0046	-0.42963	1.80409	0.00343	0.00782	NO	YES	No	Yes
PSMA6	0.00298	0.23244	1.63711	0.00286	0.00444	NO	YES	No	Yes
PSMA7	0.01494	0.41972	1.62543	0.01131	7e-05	YES	NO	No	Yes
SNRPB2	0.00428	-0.67104	1.67373	0.00353	0.00335	YES	NO	No	Yes
RPS6KA4	0.02714	1.10741	1.37031	0.0274	0.001	YES	NO	No	Yes
AGPAT4	0.00031	-0.5879	1.39589	0.00051	0.0004	NO	YES	No	Yes
AGPAT2	0.01454	0.1577	1.35632	0.01292	0.00066	NO	YES	No	Yes
AGPAT1	0.01725	-0.30853	1.75405	0.01216	0.00061	NO	YES	No	Yes
NIP7	3e-05	0.19828	2.17457	4e-05	4e-05	NO	YES	No	Yes
TMEM195	0.02771	-0.93434	1.1892	0.01886	0.00109	NO	YES	No	Yes
C11orf24	0.00161	-0.29227	1.66467	0.0016	0.00101	NO	YES	No	Yes
C22orf25	0.01307	-0.383	1.78274	0.00847	0.00062	YES	NO	No	Yes
NDUFAF4	0.0088	-0.40661	1.48166	0.00819	0.00252	YES	NO	No	Yes
LOC100130148	0.04901	-0.6817	1.79392	0.03226	0.00827	YES	NO	No	Yes
ORC5L	0.03776	-0.09262	1.52062	0.03323	0.04991	NO	YES	No	Yes
ARHGDIA	0.00334	-0.1139	1.78664	0.00381	0.00071	NO	YES	No	Yes
PRMT7	0.03178	-0.48073	1.5251	0.03113	0.00576	YES	NO	No	Yes
CCNC	0.00772	-0.67789	1.71621	0.00809	0.01743	NO	YES	No	Yes
CCNK	0.00052	0.38101	2.07752	0.0007	0.00023	YES	NO	No	Yes
PACS2	0.00281	-0.2927	1.89729	0.00294	0.00015	NO	YES	No	Yes
TBRG4	0.0027	0.82861	1.77152	0.00232	0.00012	YES	NO	No	Yes
MRPL10	2e-05	0.12536	3.49224	1e-05	0	YES	NO	No	Yes
C16orf61	0.00723	-0.15272	1.64042	0.00637	0.00017	NO	YES	No	Yes
MRPL17	0.03358	0.06807	1.50465	0.02812	0.00697	NO	YES	No	Yes
DCUN1D5	0.00533	-0.17153	1.34485	0.00586	0.00015	NO	YES	No	Yes
SNORA72	0.03591	0.07768	1.77551	0.03013	0.01465	YES	NO	No	Yes
TAF1D	0.00585	-0.24798	1.41644	0.00602	0.00123	YES	NO	No	Yes
AIFM1	0.03131	-0.32014	1.6074	0.02731	0.00015	YES	NO	No	Yes
A1CF	0.02427	-0.84283	1.99592	0.01832	8e-05	NO	YES	No	Yes
NELF	0.02173	-0.91698	1.32572	0.02891	0.00095	YES	NO	No	Yes
PATE3	0.03629	0.17567	3.04077	0.02412	0.00024	YES	NO	No	Yes
HIST2H2AB	0.0157	0.45877	1.54822	0.00993	0.00122	YES	NO	No	Yes
GPN2	0.00174	0.42521	2.14244	0.00111	0	YES	NO	No	Yes
GPN1	0.00262	0.16741	2.09047	0.00175	0.00035	NO	YES	No	Yes
UBE2R2	0.02827	0.34637	1.46064	0.02883	9e-05	YES	NO	No	Yes
DNPEP	0.04705	-0.60356	1.55847	0.05053	0.0322	NO	YES	No	Yes
LYZL1	0.02395	0.198	2.50382	0.00952	0	YES	NO	No	Yes
OR52M1	0.0344	0.21569	3.99429	0.01783	4e-05	YES	NO	No	Yes
HADHB	0.03352	0.07279	1.8726	0.02245	0.00172	YES	NO	No	Yes
GSTP1	0.03867	1.11133	1.31197	0.04141	0.00452	NO	YES	No	Yes
X..390284	0.00502	-0.93456	1.53231	0.00644	0.02409	YES	NO	No	Yes
PGRMC1	0.0095	-0.19672	1.73474	0.00847	2e-05	NO	YES	No	Yes
VTI1B	0.0003	0.0058	1.9191	0.00033	0.00036	NO	YES	No	Yes
LRRC52	0.03022	-0.32558	1.94841	0.00597	0.00298	NO	YES	No	Yes
LRRC59	0.00022	0.21219	2.05592	0.00027	0.00016	NO	YES	No	Yes
SHARPIN	0.00399	-0.33289	1.59515	0.00402	0.00298	NO	YES	No	Yes
PSG11	0.02167	-0.04069	1.97539	0.01886	0.00888	YES	NO	No	Yes
SF3B5	0.0483	-0.17612	1.41374	0.03923	0.00028	NO	YES	No	Yes
SYS1	0.04131	0.09064	1.66883	0.03592	0.00116	YES	NO	No	Yes
IFNK	0.00685	0.36007	1.17495	0.00443	0.00175	YES	NO	No	Yes
PCBP1	0.04166	0.03693	1.8061	0.04342	0.02249	NO	YES	No	Yes
SNRPG	0.03917	-0.22705	1.44143	0.03195	0.00042	YES	NO	No	Yes
STARD3	0.02237	0.07266	1.53632	0.01543	7e-05	YES	NO	No	Yes
CAPZB	0.04403	0.21126	1.73772	0.04079	0.00306	NO	YES	No	Yes
PVT1	0.01296	-0.46211	1.2997	0.01733	0.00241	NO	YES	No	Yes
AHSA1	0.00011	0.30767	2.11089	0.00011	7e-05	YES	NO	No	Yes
SPP2	0.04489	-0.12622	2.31561	0.02481	0.00096	NO	YES	No	Yes
DSE	0.00383	1.58801	1.60985	0.00376	6e-05	YES	NO	No	Yes
PDAP1	0.02865	0.03924	1.51525	0.02213	0.00222	NO	YES	No	Yes
GSTO1	0.00096	-0.03226	1.64644	0.00043	1e-05	NO	YES	No	Yes
TTC35	0.04175	0.26315	1.61678	0.03759	0.00882	YES	NO	No	Yes
TIPRL	0.04623	-0.148	1.44744	0.04824	0.0114	NO	YES	No	Yes
LASS5	0.00639	-0.14835	1.82678	0.00583	0.00056	YES	NO	No	Yes
CAPZA2	0.01269	-0.50501	1.72254	0.01188	0.00614	YES	NO	No	Yes
RAB2A	0.0219	-0.41947	1.60756	0.02523	0.00459	NO	YES	No	Yes
GEMIN6	0.0237	-0.55728	1.53868	0.01603	0.01168	YES	NO	No	Yes
C3orf48	0.03372	-0.4209	1.82081	0.03297	0.00666	YES	NO	No	Yes
C15orf57	0.00348	-0.43043	2.18132	0.002	0.00141	YES	NO	No	Yes
C10orf84	0.02559	0.12631	1.78077	0.01877	0.00183	YES	NO	No	Yes
PSMC1	0.00342	-0.17083	1.52712	0.00288	0.00042	NO	YES	No	Yes
PSMC2	0.0108	0.34947	1.80985	0.00904	0.00341	YES	NO	No	Yes
CCDC79	0.02329	-0.04256	1.99837	0.01358	0.00407	NO	YES	No	Yes
NCLN	0.03072	-0.00466	1.43209	0.03473	0.00417	NO	YES	No	Yes
C9orf153	0.00413	-0.24193	1.64212	0.00383	0.00018	NO	YES	No	Yes
IMMP2L	0.00879	-0.1197	1.47598	0.00586	0.00016	NO	YES	No	Yes
FOXI3	0.01701	0.06255	1.13762	0.0183	0.00023	YES	NO	No	Yes
EIF3H	0.0016	0.181	1.91767	0.00153	2e-05	YES	NO	No	Yes
EIF3I	0.00785	0.46755	1.77053	0.00756	0.0004	YES	NO	No	Yes
EIF3J	0.00303	0.01806	2.0485	0.00324	0.00385	NO	YES	No	Yes
EIF3M	0.00347	-0.27566	1.70987	0.00259	0.00114	NO	YES	No	Yes
EIF3B	0.00049	-0.17965	1.83322	0.0005	6e-05	NO	YES	No	Yes
EIF3D	0.00407	0.19082	2.03047	0.00348	0.00023	NO	YES	No	Yes
FADD	0.00014	0.08104	1.35571	0.00013	9e-05	NO	YES	No	Yes
ARMC10	0.0166	-0.09263	1.61748	0.01408	0.00053	NO	YES	No	Yes
NOL11	0.04818	-0.4304	1.62159	0.05201	0.0052	NO	YES	No	Yes
NOL10	0.0123	0.05739	1.92401	0.01137	0.00039	NO	YES	No	Yes
NME7	0.00285	0.22759	1.65018	0.00208	4e-05	YES	NO	No	Yes
EDEM2	0.03452	-0.33972	1.47254	0.03155	0.00353	YES	NO	No	Yes
NME2	0.008	0.0227	1.56049	0.00639	0.00031	NO	YES	No	Yes
RNASE11	0.01704	0.14163	3.33832	0.01144	0.00054	YES	NO	No	Yes
AP2B1	0.00858	0.60713	1.56576	0.0073	0.00028	YES	NO	No	Yes
PPP1R14B	0.00338	-0.53752	1.47079	0.00342	0.00056	NO	YES	No	Yes
PLEK2	0.00527	2.14947	1.28178	0.0055	1e-05	YES	NO	No	Yes
LOC728875	0.00225	-1.25744	1.32525	0.0021	0.00049	YES	NO	No	Yes
ALKBH5	0.01364	0.29793	1.82714	0.01286	0.00171	YES	NO	No	Yes
ALKBH3	0.02039	-0.47809	1.54224	0.0165	0.03147	NO	YES	No	Yes
ALKBH1	0.00161	0.31913	2.1961	0.00129	0.00034	YES	NO	No	Yes
ISX	0.04558	-0.64003	1.66194	0.03293	0.00315	NO	YES	No	Yes
TRMT5	0.01227	-0.35308	1.67051	0.0139	0.00896	NO	YES	No	Yes
RNF149	0.00429	-0.06567	1.73742	0.00484	0.00044	NO	YES	No	Yes
TIMM8A	0.02664	0.07301	1.45478	0.02036	0.01107	NO	YES	No	Yes
ATP6V1C1	0.01026	0.05095	1.8303	0.01075	0.00297	YES	NO	No	Yes
OCIAD2	0.00405	-0.16028	1.42535	0.00445	0.00133	NO	YES	No	Yes
OCIAD1	0.04755	0.16756	1.50258	0.0486	0.00529	YES	NO	No	Yes
TOMM40	0.04508	-0.00146	1.44909	0.04118	0.00351	NO	YES	No	Yes
SHC1	0.00033	0.6458	1.80249	0.0003	2e-05	YES	NO	No	Yes
EPB42	0.01858	-0.34516	1.80482	0.01086	0.01035	YES	NO	No	Yes
PNPLA4	0.00641	0.21063	1.52597	0.00623	0.00092	YES	NO	No	Yes
GUCA2A	0.00824	-0.41697	2.06293	0.00426	0.00261	NO	YES	No	Yes
ATG12	0.03272	0.17715	1.70046	0.02498	0.00045	YES	NO	No	Yes
SUN5	0.03596	0.22503	3.80807	0.02457	0	YES	NO	No	Yes
ZNF259	0.00105	-0.16901	1.81726	0.00119	0.00067	NO	YES	No	Yes
SEC14L2	0.00116	0.42582	1.30059	0.0012	9e-05	YES	NO	No	Yes
C1orf43	0.02403	0.41793	1.87093	0.01955	3e-05	YES	NO	No	Yes
PES1	0.00195	0.07758	1.76094	0.00166	0.00028	NO	YES	No	Yes
TRAF3IP2	0.00253	-0.21948	1.70919	0.00301	0.01265	NO	YES	No	Yes
GPR85	0.03539	-0.87229	1.19265	0.04003	0.00072	YES	NO	No	Yes
SLC38A10	0.03071	-0.11319	1.54255	0.03336	0.00062	NO	YES	No	Yes
PIP4K2C	0.04521	0.22141	1.4368	0.05383	0.00134	NO	YES	No	Yes
DAD1	0.00022	-0.02089	2.14652	0.00015	1e-05	NO	YES	No	Yes
ANXA3	0.01729	1.70612	1.20709	0.01931	0.00219	YES	NO	No	Yes
DUSP11	0.04724	-0.07145	1.55761	0.04778	0.00396	NO	YES	No	Yes
C3orf26	0.0009	0.44081	1.70303	0.00077	7e-05	YES	NO	No	Yes
SBDSP1	0.00314	-0.52471	1.78756	0.00247	0.00241	YES	NO	No	Yes
DDX31	0.0141	0.90716	1.75467	0.01204	0	YES	NO	No	Yes
PYGL	0	1.02094	1.54694	1e-05	1e-05	NO	YES	No	Yes
C20orf27	0.01837	-0.43312	1.41466	0.01527	0.00124	NO	YES	No	Yes
BRMS1	0.01347	0.02386	1.39736	0.01309	0.00092	NO	YES	No	Yes
SLC19A1	0.03437	-0.74139	1.31523	0.03656	0.00071	YES	NO	No	Yes
NAGS	0.03353	0.46303	1.25397	0.03091	0.00023	NO	YES	No	Yes
SLC35A2	0.01514	0.33065	1.66947	0.01734	0.00169	YES	NO	No	Yes
NXF4	0.02696	0.10886	1.80926	0.03382	0.00267	YES	NO	No	Yes
NXF5	0.02863	0.62513	1.24454	0.02973	0.00937	YES	NO	No	Yes
APLN	0.03514	1.89333	1.17697	0.03821	0.00036	YES	NO	No	Yes
CYHR1	0.04455	-0.31969	1.3795	0.04022	0.00067	YES	NO	No	Yes
CARS2	0.00143	-0.47551	1.67564	0.00098	0.00152	YES	NO	No	Yes
MAPK9	0.01337	-0.04153	1.9274	0.01011	0.00098	NO	YES	No	Yes
SERINC2	0.00064	-0.2118	1.38579	0.00079	0.0017	NO	YES	No	Yes
BCAP31	0.00011	0.33438	1.8975	0.00011	0	YES	NO	No	Yes
METTL5	0.00019	-0.24254	2.0888	0.00011	6e-05	NO	YES	No	Yes
PDZD11	0.01099	-0.02513	1.78135	0.00828	0.00584	NO	YES	No	Yes
PXN	9e-05	0.82313	1.61939	0.0001	0	YES	NO	No	Yes
COMT	0.00942	0.17616	1.66458	0.00711	0.00085	NO	YES	No	Yes
LOC100129055	0.02127	-0.07158	1.98484	0.01479	0.00073	NO	YES	No	Yes
ANP32A	0.03585	-0.73355	1.62537	0.02824	0.02186	YES	NO	No	Yes
RPF2	0.00023	-0.08577	1.82513	0.00023	3e-05	NO	YES	No	Yes
MRPL52	0.02549	0.31957	1.40612	0.01747	0.0019	YES	NO	No	Yes
SYAP1	0.00131	-0.36804	1.86739	0.00169	0.00256	YES	NO	No	Yes
ANGPTL3	0.01417	-0.64273	1.64258	0.00846	0.00353	NO	YES	No	Yes
OR1L3	0.03859	0.17482	3.35416	0.02706	0.00084	YES	NO	No	Yes
C7orf25	0.00725	-0.25784	1.81391	0.00587	0.00772	YES	NO	No	Yes
C7orf26	0.0286	-0.2492	1.6676	0.02325	0.00076	YES	NO	No	Yes
SIRPB1	0.04891	0.44328	1.20546	0.04492	0.00526	YES	NO	No	Yes
NEDD8	0.00183	0.16801	1.73921	0.00119	0.00048	NO	YES	No	Yes
ALG13	0.04077	-0.53786	1.57303	0.03945	0.00391	YES	NO	No	Yes
LTV1	0.00456	-0.14481	1.8184	0.00534	0.00102	NO	YES	No	Yes
PRDX4	0.01303	-0.03662	1.53901	0.00987	0.01462	NO	YES	No	Yes
BANF1	0.00628	-0.13539	1.53936	0.00583	0	NO	YES	No	Yes
ARL8A	0.00104	-0.65364	2.03465	0.00102	0.00252	YES	NO	No	Yes
OR5W2	0.04557	0.22247	3.50778	0.03821	3e-05	YES	NO	No	Yes
WIPI2	0.02397	-0.24869	1.69492	0.02444	0.00478	YES	NO	No	Yes
TMEM214	0.00158	-0.14774	2.3101	0.00157	0.00183	YES	NO	No	Yes
GNB1	0.00449	0.12785	2.05966	0.00439	0.00022	YES	NO	No	Yes
ZNF679	0.00325	0.10334	1.82678	0.00107	0.00065	YES	NO	No	Yes
NUTF2	0.00016	-0.38117	1.9098	0.00018	5e-05	NO	YES	No	Yes
UBE2V1	0.00271	-0.16975	1.8078	0.00327	0.00032	NO	YES	No	Yes
RAB5C	0.00125	-0.00181	2.78719	0.00115	3e-05	NO	YES	No	Yes
HNRPDL	0.03446	-0.76831	1.6562	0.03376	0.02346	YES	NO	No	Yes
ANXA2	0.01063	0.99228	1.58903	0.00658	0.0037	YES	NO	No	Yes
DDX52	0.03013	0.08346	1.66925	0.02773	0.00247	NO	YES	No	Yes
DDX50	0.02348	0.37526	2.03444	0.01885	2e-05	YES	NO	No	Yes
DDX56	0.00134	-0.20424	1.90991	0.00109	0.00018	NO	YES	No	Yes
HSD17B12	0.01373	-0.29607	1.49116	0.0145	0.00034	YES	NO	No	Yes
CCDC43	0.0007	0.25261	2.8435	0.00043	6e-05	YES	NO	No	Yes
HDHD1A	0.00552	-0.12465	1.53888	0.00632	0.00282	YES	NO	No	Yes
SLC35C1	0.0366	-0.39157	1.43978	0.03708	0.00215	NO	YES	No	Yes
UTP18	0.01858	0.29108	1.8202	0.01655	0.00106	YES	NO	No	Yes
ETFA	0.04805	0.6039	1.50241	0.05494	0.00081	YES	NO	No	Yes
SPAG11A	0.02267	0.18318	3.15094	0.00299	0.00259	YES	NO	No	Yes
YKT6	0.00013	0.63964	1.9275	0.00017	2e-05	YES	NO	No	Yes
FIBP	0.00833	-0.36201	1.63858	0.00664	0.00033	YES	NO	No	Yes
AUP1	2e-05	0.04956	2.91682	1e-05	5e-05	NO	YES	No	Yes
SNORA12	0.03636	0.28499	2.44917	0.0261	0	YES	NO	No	Yes
OR51I1	0.01661	0.91274	1.67582	0.00678	9e-05	YES	NO	No	Yes
RNF187	0.02119	0.09939	1.67914	0.01563	0.01236	YES	NO	No	Yes
RNF181	0.00875	-0.07522	1.61912	0.00516	0.00024	NO	YES	No	Yes
PCDHGB1	0.00117	-0.67394	1.18601	0.00094	0.00128	YES	NO	No	Yes
FLJ25758	0.03757	-0.01417	1.58326	0.02034	0.01286	NO	YES	No	Yes
C16orf80	0.0034	-0.40336	2.03358	0.00327	0.00218	NO	YES	No	Yes
DDT	0.03326	-0.19331	1.40606	0.0263	0.00088	YES	NO	No	Yes
PCDHGA7	0.03367	-1.38093	1.17164	0.03185	0.00243	YES	NO	No	Yes
PCDHGA4	0.00076	-1.17401	1.26898	0.00077	0.00021	YES	NO	No	Yes
ATP6V1G1	0.03858	0.45402	1.57349	0.03303	0.0007	YES	NO	No	Yes
OR6N1	0.03646	0.21256	3.31959	0.02593	0.0001	YES	NO	No	Yes
PHC2	0.0374	-0.41925	1.49885	0.03484	0.0015	YES	NO	No	Yes
CHMP1B	0.02069	0.40707	1.52329	0.01645	6e-05	YES	NO	No	Yes
CHMP1A	0.00439	0.68444	1.75657	0.00484	0.00033	YES	NO	No	Yes
UCHL3	0.02196	0.11485	1.37707	0.02644	0.00066	NO	YES	No	Yes
PREB	0.02798	-0.22978	1.91686	0.01959	0.00052	YES	NO	No	Yes
AIMP2	0.00013	0.08704	2.03189	0.00011	6e-05	NO	YES	No	Yes
AIMP1	0.00579	-0.19404	2.05567	0.0048	0.00068	NO	YES	No	Yes
MDH2	0.03626	-0.06881	1.58521	0.02925	0.01135	NO	YES	No	Yes
VPS33B	0.00287	-0.38954	1.89965	0.00339	0.001	YES	NO	No	Yes
TMBIM6	0.01333	-0.30904	1.80875	0.01434	0.00056	YES	NO	No	Yes
DOLPP1	0.04768	0.54021	1.50137	0.04323	0.00056	YES	NO	No	Yes
AKT1	1e-05	-0.02853	2.7334	1e-05	7e-05	NO	YES	No	Yes
TTC9C	0.02543	0.17243	1.78565	0.01735	0	YES	NO	No	Yes
PKD1L3	0.02645	0.03869	1.60747	0.01447	7e-05	YES	NO	No	Yes
ANAPC10	0.03486	-0.46691	1.54597	0.03362	0.01649	NO	YES	No	Yes
MYC	0.03652	0.51042	1.28363	0.04639	0.00068	NO	YES	No	Yes
TOR1B	0.03543	0.21628	1.66518	0.02994	0.00043	YES	NO	No	Yes
KRT26	0.03302	0.2138	2.93934	0.02982	0.0012	YES	NO	No	Yes
LACE1	0.04818	-0.6503	1.47642	0.04596	0.00702	YES	NO	No	Yes
PGAM1	0.00613	1.0522	1.65239	0.00642	0.00057	YES	NO	No	Yes
CSDA	0.02945	1.25022	1.58051	0.02324	0.00066	YES	NO	No	Yes
DCTN1	0.01175	-0.03305	1.80248	0.01253	0.00134	NO	YES	No	Yes
PROCR	0.00044	-1.14882	1.38584	0.00053	0.00073	NO	YES	No	Yes
ODF2	0.04142	0.39436	1.5637	0.03638	0.00244	YES	NO	No	Yes
GNPNAT1	0.04196	-0.24741	1.34355	0.05811	0.00309	NO	YES	No	Yes
OSTC	0.00274	0.19763	1.80884	0.00252	0.00033	YES	NO	No	Yes
APLP2	0.01347	-0.34824	1.42935	0.01663	0.00772	YES	NO	No	Yes
STAMBP	9e-05	0.14916	2.86597	5e-05	1e-05	YES	NO	No	Yes
HNRNPH2	0.01131	0.40901	1.89869	0.00935	0.0001	YES	NO	No	Yes
TBC1D2	0.00051	1.34598	1.75656	0.00023	0	YES	NO	No	Yes
MRPS31	0.0241	-0.21424	1.61694	0.01895	0.00365	YES	NO	No	Yes
MRPS30	0.03687	-0.07994	1.43098	0.03771	0.00116	NO	YES	No	Yes
FAM127B	0.00307	0.58035	1.69508	0.00347	0.00283	YES	NO	No	Yes
FAM127A	0.00888	-0.57227	1.42458	0.01147	0.00062	NO	YES	No	Yes
KIAA2013	0.00037	0.13178	2.23507	0.00034	0.00022	YES	NO	No	Yes
ZG16	0.00859	-0.10561	1.46554	0.00556	0.00062	NO	YES	No	Yes
RBM18	0.00588	0.3302	2.02638	0.0033	0.0002	YES	NO	No	Yes
MVP	0.04415	0.36982	1.41053	0.03444	0.00023	YES	NO	No	Yes
PCOLCE2	0.01621	-1.87686	1.12987	0.0161	0.00162	YES	NO	No	Yes
TXN	0.01667	0.65894	1.33413	0.01538	0.00635	NO	YES	No	Yes
BHLHE23	0.01422	0.17245	3.01773	0.00627	0.00018	YES	NO	No	Yes
FAM96B	0.03872	-0.63254	1.42393	0.03365	0.00444	YES	NO	No	Yes
LOC149620	0.03452	-0.05861	1.95388	0.01874	0.00397	NO	YES	No	Yes
ANXA2P1	0.01589	2.6473	1.58517	0.00898	0.0003	YES	NO	No	Yes
ANXA2P3	0.01209	3.56262	1.54651	0.00565	0	YES	NO	No	Yes
ANXA2P2	0.01189	1.69241	1.62524	0.0064	0.00045	YES	NO	No	Yes
IRAK1	0.00082	0.74018	1.87131	0.00071	0.00032	YES	NO	No	Yes
SMARCD3	0.00637	-1.87964	1.30974	0.00643	0.00152	YES	NO	No	Yes
TXNDC9	0.01878	-0.14723	1.70911	0.01481	0.01506	NO	YES	No	Yes
C6orf72	0.00044	0.26897	2.38278	0.00031	1e-05	YES	NO	No	Yes
SNX33	0.05	-0.60728	1.35337	0.05327	0.0567	NO	YES	No	Yes
CHRAC1	0.01939	-0.07451	1.69383	0.01805	0.00379	NO	YES	No	Yes
ZDHHC4	0.00124	-0.0507	1.80572	0.00064	0	NO	YES	No	Yes
ZDHHC7	0.04376	0.02412	1.66919	0.03942	0.00065	NO	YES	No	Yes
C1orf144	0.03789	0.47025	1.83831	0.0355	0.00046	YES	NO	No	Yes
C8orf33	0.00058	-0.4818	2.18693	0.00034	0.00203	YES	NO	No	Yes
KLHL29	0.01627	0.32913	1.27183	0.01393	0.0012	YES	NO	No	Yes
TRMT12	0.00079	-0.07415	1.72911	0.0006	0	NO	YES	No	Yes
SART1	0.0183	0.23776	1.58777	0.01628	3e-05	NO	YES	No	Yes
NDUFV3	0.00776	-0.04236	1.6658	0.00926	0.00039	NO	YES	No	Yes
C2orf18	0.02061	0.13077	1.55056	0.02232	0.00171	NO	YES	No	Yes
NUS1	0.04638	-0.36793	1.56976	0.05153	0.00101	NO	YES	No	Yes
SSR3	0.00087	-0.10173	1.98172	0.00068	1e-05	NO	YES	No	Yes
ATP6V1E1	0.01629	0.20485	1.65086	0.0168	0.00052	YES	NO	No	Yes
KRTCAP2	0.00535	-0.20333	1.59874	0.00432	7e-05	NO	YES	No	Yes
CDC27	0.00103	0.27848	2.42945	0.00066	0.00174	YES	NO	No	Yes
EI24	0.01689	-0.43944	1.50368	0.02192	0.00972	NO	YES	No	Yes
BAALC	0.04326	-2.24974	1.11637	0.04271	0.0104	YES	NO	No	Yes
PPHLN1	0.04888	0.12352	1.73951	0.05186	0.00508	YES	NO	No	Yes
RTN4	2e-05	-0.17043	1.99687	7e-05	5e-05	NO	YES	No	Yes
OR1G1	0.03669	0.02598	1.87899	0.01804	0.01388	YES	NO	No	Yes
IER3	0.00405	1.15499	1.31418	0.00354	0.00055	YES	NO	No	Yes
LPL	0.02038	-0.73866	1.19125	0.01665	0.00045	NO	YES	No	Yes
ELMO3	0.02769	0.21159	1.35144	0.02048	0.00149	NO	YES	No	Yes
EIF4A3	0.00232	-0.21971	1.83232	0.00229	0.0035	NO	YES	No	Yes
TOP1MT	0.00013	-0.03191	1.6015	0.00021	0.00011	NO	YES	No	Yes
ARL4D	7e-05	1.45762	1.53623	6e-05	0	NO	YES	No	Yes
NKAP	0.00077	-0.20595	2.18829	0.0005	9e-05	YES	NO	No	Yes
TOMM5	0.04834	0.32398	1.33315	0.04585	0.021	YES	NO	No	Yes
PMP2	0.02334	-1.75884	1.16759	0.01839	0.00159	YES	NO	No	Yes
HTN3	0.02878	2.00496	1.23067	0.02301	0.01219	YES	NO	No	Yes
CBX3	0.01714	-0.1669	1.65429	0.01418	0.00884	NO	YES	No	Yes
PSEN1	0.00079	0.1208	2.40645	0.00077	0.00032	YES	NO	No	Yes
NLRP8	0.02136	-0.07387	2.20334	0.00982	0.00454	NO	YES	No	Yes
GAPDH	0.00482	0.38103	1.65518	0.0025	0.00099	NO	YES	No	Yes
IGF2BP1	0.00805	3.30475	1.09811	0.00769	0.00044	YES	NO	No	Yes
KIF1A	0.01016	-2.07119	1.10378	0.00955	0.00301	NO	YES	No	Yes
AATF	0.002	0.5263	1.95565	0.00127	0	YES	NO	No	Yes
TPI1	0.0278	0.39018	1.54632	0.0177	0.00112	YES	NO	No	Yes
ERCC2	0.01704	-0.3558	1.58114	0.01562	0.00045	YES	NO	No	Yes
MRPS10	0.021	-0.58801	1.55827	0.02188	0.03391	NO	YES	No	Yes
UBTFL1	0.00531	0.20452	3.50821	0.00402	0.0009	YES	NO	No	Yes
PFKP	0.00096	0.21051	1.61776	0.00104	0.00011	NO	YES	No	Yes
LOC728855	0.02052	-0.36118	1.33999	0.02015	0.00094	YES	NO	No	Yes
USP10	0.00034	0.29525	2.37568	0.00032	0	YES	NO	No	Yes
ZFPM1	0.01216	-0.20635	1.41639	0.01498	0.00201	YES	NO	No	Yes
LOC91948	0.01058	0.96255	1.52214	0.00486	5e-05	YES	NO	No	Yes
SNAR.C4	0.03994	0.21728	3.88267	0.02532	0	YES	NO	No	Yes
X..10431	0.01087	-0.15237	1.69684	0.00948	0.00443	NO	YES	No	Yes
PGK2	0.00816	0.10949	2.07522	0.00446	0.00168	YES	NO	No	Yes
PGK1	0	0.40948	2.29677	0	0	NO	YES	No	Yes
BECN1	0.03036	0.19091	2.06641	0.02377	4e-05	YES	NO	No	Yes
OXA1L	0.00881	0.00149	1.76293	0.01	0.00123	YES	NO	No	Yes
SNX17	0.02285	-0.24018	2.00586	0.01616	0.00071	NO	YES	No	Yes
SNX14	4e-05	-0.20425	2.63362	2e-05	0	NO	YES	No	Yes
TOMM22	0.04403	0.27476	1.53435	0.0378	0.00213	YES	NO	No	Yes
DPM2	0.00548	0.10681	1.56057	0.00442	0.0004	YES	NO	No	Yes
APOA1BP	0.0218	-0.26395	1.49454	0.01894	9e-05	YES	NO	No	Yes
SMTN	0.00193	-0.7886	1.4041	0.00236	0.0015	NO	YES	No	Yes
TMEM87A	0.02476	0.19449	1.65711	0.02694	0.00421	YES	NO	No	Yes
ARPC5L	0.02024	1.09295	1.47537	0.01987	0.00091	YES	NO	No	Yes
CHURC1	0.01323	0.48796	1.57043	0.01012	0.00031	YES	NO	No	Yes
CYCS	0.03635	-0.30219	1.47802	0.03362	0.01481	NO	YES	No	Yes
SDF2	0.03459	-0.20049	1.66592	0.02405	0.0029	YES	NO	No	Yes
IMP4	0.00296	-0.07672	1.77083	0.00238	0.00018	NO	YES	No	Yes
OR4A47	0.04264	0.20133	2.09388	0.03537	0.00094	YES	NO	No	Yes
NUMB	0.04724	0.12827	1.54152	0.04765	0.00386	YES	NO	No	Yes
CYC1	0.04083	-0.29613	1.45782	0.0368	0.01703	NO	YES	No	Yes
COMMD10	0.02584	-0.1375	1.61433	0.01926	0.0015	NO	YES	No	Yes
SPATA2L	0.03176	-0.8407	1.38896	0.03134	0.00361	YES	NO	No	Yes
MMADHC	0.0019	0.06153	2.09783	0.00196	0.00378	NO	YES	No	Yes
NME1	0.02207	-0.09514	1.48065	0.01659	0.00131	NO	YES	No	Yes
SCAMP3	0.04002	-0.2538	1.65937	0.03057	0.01543	YES	NO	No	Yes
SCAMP1	0.03778	-0.2674	1.46629	0.03808	0.00293	YES	NO	No	Yes
PDCD2	0.03438	-0.25685	1.63569	0.032	0.00974	NO	YES	No	Yes
TCF23	0.0157	0.05141	2.66948	0.01072	0.00152	YES	NO	No	Yes
RPS6	0.02119	-0.85452	1.35335	0.0192	0.00417	YES	NO	No	Yes
ADAMTS15	0.001	-1.09253	1.18471	0.00105	0.00059	NO	YES	No	Yes
CINP	0.00063	-0.29355	1.7907	0.00052	7e-05	NO	YES	No	Yes
PCMT1	0.00011	0.24547	2.59433	4e-05	0	YES	NO	No	Yes
FAM177A1	0.00111	-0.28833	1.81711	0.00173	0.00036	NO	YES	No	Yes
TPTE2P3	0.03144	-0.28035	1.37635	0.02437	0.00303	NO	YES	No	Yes
VENTXP1	0.01508	0.19421	1.94765	0.0028	0	YES	NO	No	Yes
DSTN	0.01822	-0.45938	1.50432	0.02114	0.00277	NO	YES	No	Yes
C14orf166	0.02002	-0.06011	1.51997	0.02443	0.00622	NO	YES	No	Yes
AP1G2	0.04101	0.63573	1.41505	0.04281	0.00033	YES	NO	No	Yes
ZNF385A	0.04598	0.89198	1.47983	0.03242	0.00622	NO	YES	No	Yes
EHD2	0.00386	0.3624	1.40593	0.00447	0.00042	NO	YES	No	Yes
REEP5	0.03507	-0.20737	1.61882	0.03282	0.00353	NO	YES	No	Yes
TMED6	0.01293	-1.38323	1.47432	0.01355	0.00402	YES	NO	No	Yes
TMED3	0.01775	-0.15067	1.45004	0.02068	0.00063	NO	YES	No	Yes
HNRNPK	0.01414	0.20991	2.48388	0.01083	0.00097	YES	NO	No	Yes
HNRNPC	0.0022	0.15151	2.3894	0.00149	0.00043	YES	NO	No	Yes
HSP90AA1	0.00086	-0.07069	1.83621	0.00088	0.00203	NO	YES	No	Yes
NDUFS8	0.02612	-0.17293	1.3667	0.02111	7e-05	YES	NO	No	Yes
CD59	0.00764	0.53777	1.47312	0.00571	0.00033	YES	NO	No	Yes
HAX1	0.02966	-0.01333	1.74628	0.02304	0.01627	NO	YES	No	Yes
C8orf76	0.00548	-0.10778	1.74661	0.00556	0.00333	NO	YES	No	Yes
RAB32	0.00785	0.36005	1.42285	0.00667	0.00705	YES	NO	No	Yes
RAB38	0.02793	2.95953	1.19596	0.03213	0.00803	YES	NO	No	Yes
PDIA6	0.00106	-0.0879	2.03909	0.00086	2e-05	NO	YES	No	Yes
PDIA3	0.00436	-0.40415	1.74665	0.00451	0.00088	YES	NO	No	Yes
UCK2	0.04209	0.02455	1.47041	0.04602	0.00162	NO	YES	No	Yes
AARS	0.01237	-0.81522	1.67555	0.0122	0.01538	YES	NO	No	Yes
ZDHHC8P1	0.00895	-0.93772	1.17312	0.0087	0.00127	YES	NO	No	Yes
HIST1H4B	0.03895	-0.29243	1.42998	0.02588	0.00433	YES	NO	No	Yes
HIST1H4E	0.01368	-0.17204	1.34868	0.00854	0.00324	NO	YES	No	Yes
HIST1H4J	0.04983	-0.31485	1.24051	0.0477	0.00368	NO	YES	No	Yes
HIST1H4L	0.04959	0.38798	1.74768	0.03058	0.00412	YES	NO	No	Yes
ZDHHC16	0.00167	0.31873	2.12665	0.00108	1e-05	YES	NO	No	Yes
FTSJ1	0.0068	0.64374	1.67813	0.00764	0.00123	YES	NO	No	Yes
SETD3	2e-05	-0.0503	2.80734	2e-05	1e-05	YES	NO	No	Yes
C11orf59	0.0052	-0.53111	1.56368	0.00344	0.008	YES	NO	No	Yes
PRKAG1	0.0392	0.02547	1.83864	0.03079	0.00074	NO	YES	No	Yes
TSG101	0.026	0.41185	1.70117	0.02468	0.0005	YES	NO	No	Yes
XPO5	0.00787	-0.0326	1.6762	0.01012	0.00286	NO	YES	No	Yes
SCARNA11	0.03891	0.21932	4.0594	0.02755	0	YES	NO	No	Yes
DNASE1L1	3e-05	0.47445	1.8572	3e-05	1e-05	YES	NO	No	Yes
GARS	0.00027	0.03749	2.02912	0.00029	0.00017	NO	YES	No	Yes
SFT2D1	0.00142	0.09195	2.04794	0.0007	0	YES	NO	No	Yes
ATAD1	0.00109	-0.15922	2.02199	0.00209	0.00025	NO	YES	No	Yes
C22orf28	0.04327	0.32	1.69878	0.04017	0.0007	YES	NO	No	Yes
GIT1	0.02596	0.00486	1.63115	0.02271	0.00468	NO	YES	No	Yes
KRTAP10.8	0.04465	0.22121	3.53429	0.02499	0	YES	NO	No	Yes
VARS	0.01091	0.13984	1.59836	0.00962	5e-05	NO	YES	No	Yes
AIG1	0	-0.43582	2.11234	0	1e-05	YES	NO	No	Yes
GET4	0.03465	-0.40154	1.46981	0.02823	0.00187	YES	NO	No	Yes
BDKRB1	0.00317	1.37334	1.28951	0.00359	0.00133	NO	YES	No	Yes
RSL1D1	0.00314	0.51269	1.98681	0.00275	0.00029	YES	NO	No	Yes
C6orf35	0.02844	-0.10133	1.55356	0.02242	0.00027	YES	NO	No	Yes
NOLC1	0.01638	0.17525	1.62211	0.0149	0.01159	NO	YES	No	Yes
YRDC	0.02835	0.12016	1.60363	0.03072	0.00252	NO	YES	No	Yes
FAM58B	0.02335	1.24916	1.46164	0.02391	4e-05	YES	NO	No	Yes
FAM58A	0.0012	0.04729	1.67443	0.00107	8e-05	NO	YES	No	Yes
ARL2BP	0.00168	-0.26484	1.87803	0.00213	0.00211	NO	YES	No	Yes
C2orf51	0.00589	0.50016	1.89639	0.0015	8e-05	YES	NO	No	Yes
TMEM59L	0.0202	-1.05301	1.1876	0.01868	0.00125	NO	YES	No	Yes
TBL2	2e-05	0.08314	2.49095	2e-05	5e-05	YES	NO	No	Yes
SPINK4	0.00357	0.50134	1.62	0.00103	0	YES	NO	No	Yes
PGAM4	0.01184	0.96964	1.47326	0.01292	0.00181	YES	NO	No	Yes
TMEM49	0.01388	0.4667	1.7096	0.00856	0.00014	YES	NO	No	Yes
MED6	0.00387	0.69369	1.89794	0.00401	0.0016	YES	NO	No	Yes
PINK1	0.00128	-0.16216	1.58165	0.00164	6e-05	NO	YES	No	Yes
AREG	0.00022	-0.20795	1.21697	0.00034	0.00061	NO	YES	No	Yes
MCART2	0.01431	-0.22696	1.48187	0.01277	0.00167	NO	YES	No	Yes
MCART1	0.0067	-0.28451	1.54258	0.00581	9e-05	YES	NO	No	Yes
TBPL1	0.02033	0.08175	1.65885	0.02059	0.00119	NO	YES	No	Yes
DPAGT1	0.00825	-0.36813	1.68986	0.00789	0.00041	YES	NO	No	Yes
OR2F2	0.03223	0.00298	2.59869	0.01875	0.01499	NO	YES	No	Yes
RPS4X	0.00074	-0.36407	1.72389	0.00062	0.00015	YES	NO	No	Yes
UBE2D1	0.03832	-0.51097	1.52997	0.04301	0.01506	NO	YES	No	Yes
DLST	0.00333	0.37004	1.8581	0.00422	0.0001	YES	NO	No	Yes
SAPS3	0.00401	0.42448	1.85936	0.00259	1e-05	YES	NO	No	Yes
PRDX6	0.00942	-0.24241	1.61313	0.00878	0.0023	YES	NO	No	Yes
OTUB1	0.00217	-0.05839	1.77864	0.00201	7e-05	NO	YES	No	Yes
FERD3L	0.00868	0.18759	3.59641	0.00459	0	YES	NO	No	Yes
TMCO1	4e-05	-0.46356	2.40336	3e-05	0.00026	YES	NO	No	Yes
RDH11	6e-05	-0.0632	1.99522	7e-05	8e-05	NO	YES	No	Yes
SRRD	0.01568	0.18525	1.54517	0.0165	0.00027	NO	YES	No	Yes
VASP	0.03098	0.18956	1.62841	0.02858	0.00034	NO	YES	No	Yes
SUMO1P3	0.03189	0.94603	1.60443	0.03379	0.00368	YES	NO	No	Yes
DCAF4	0.0024	0.09312	1.59054	0.00269	0.00114	NO	YES	No	Yes
C9orf30	2e-05	0.48728	2.10855	2e-05	0	NO	YES	No	Yes
TXNDC2	0.04339	1.10445	1.26741	0.04376	0.0002	YES	NO	No	Yes
USP43	0.01638	0.83239	1.35281	0.0161	0.00148	NO	YES	No	Yes
SLC25A1	0.01269	-0.03665	1.54732	0.01013	0.00061	NO	YES	No	Yes
ORMDL2	0.01377	0.33621	1.50783	0.01706	0.0005	NO	YES	No	Yes
ACADL	0.02801	-2.72802	1.15968	0.02625	0.00219	YES	NO	No	Yes
BRD7P3	0.02717	0.06983	1.49823	0.02478	0.00086	YES	NO	No	Yes
PPP1R11	0.03701	-0.2396	1.64467	0.04145	0.02062	YES	NO	No	Yes
NEU1	0.00108	-0.3182	2.03743	0.00071	6e-05	YES	NO	No	Yes
VDAC1	0.00757	-0.13055	1.76702	0.00671	0.00314	NO	YES	No	Yes
GALT	0.00764	-0.13627	1.43609	0.00637	0.00696	YES	NO	No	Yes
GALE	0.04912	0.71205	1.28619	0.04938	0.00375	YES	NO	No	Yes
NCRNA00081	0.04876	-0.70221	1.5173	0.04324	0.0091	YES	NO	No	Yes
ALDH1A2	0.01483	-1.78668	1.15331	0.015	0.00143	YES	NO	No	Yes
RPL28	0.02657	0.1874	1.39203	0.02523	0.00105	YES	NO	No	Yes
RPL27	0.03672	-0.03883	1.44561	0.02991	0.00802	NO	YES	No	Yes
RPL23	0.01085	0.04716	1.54357	0.00844	0.00095	YES	NO	No	Yes
ATG5	0.00626	-0.22242	1.90533	0.0071	0.00038	NO	YES	No	Yes
LOC727924	0.00942	-0.10704	1.70594	0.00261	0.00473	YES	NO	No	Yes
MRPS2	0.04569	0.21668	1.41481	0.03868	0.00113	YES	NO	No	Yes
TMED9	0.00335	0.03113	1.78031	0.0028	0.00048	NO	YES	No	Yes
FXYD5	0.00045	0.7768	1.40604	0.00036	0	YES	NO	No	Yes
MED15	0.0043	0.55352	1.74093	0.00189	3e-05	YES	NO	No	Yes
RBP4	0.00682	-2.98801	1.13551	0.0071	0.00025	YES	NO	No	Yes
ARPC1A	0.00911	-0.62861	1.5366	0.01036	0.01463	NO	YES	No	Yes
EGFL7	0.00354	-0.69141	1.3139	0.00354	3e-05	YES	NO	No	Yes
ARPC1B	0.02366	0.29304	1.38058	0.0203	0.00013	NO	YES	No	Yes
EEF1D	0.04382	-0.02651	1.35293	0.03771	0.00867	NO	YES	No	Yes
RPL8	0.00431	-0.25942	1.52319	0.00315	0.00039	NO	YES	No	Yes
INTS8	0.01401	0.53082	1.88841	0.01169	0.00545	YES	NO	No	Yes
RCN1	0.0164	-0.6197	1.4566	0.01599	0.00036	YES	NO	No	Yes
ACO1	0.00192	-0.36043	1.74456	0.00113	0.0002	NO	YES	No	Yes
TMEM60	0.04289	-0.40913	1.55132	0.03733	0.01329	YES	NO	No	Yes
FJX1	0.00061	0.71357	1.42509	0.00085	0.00057	NO	YES	No	Yes
OGFOD1	4e-05	-0.09183	2.39335	8e-05	0.00017	NO	YES	No	Yes
ZNF622	0.02103	-0.36577	1.50151	0.02157	0.00087	NO	YES	No	Yes
RPL7	0.00019	-0.90977	1.77772	0.00025	7e-05	YES	NO	No	Yes
RPL4	0.03552	-0.47249	1.42661	0.03477	0.02007	YES	NO	No	Yes
MANBAL	0.01562	-0.05413	1.61755	0.01465	0.00092	NO	YES	No	Yes
ADK	0.01115	0.70828	1.52035	0.01175	0.00126	YES	NO	No	Yes
PPIL1	0.00255	-0.13166	1.81166	0.00248	0.0012	NO	YES	No	Yes
BRE	0.01766	-0.6374	1.84842	0.0125	0.00307	YES	NO	No	Yes
HIST1H2AM	0.01876	0.56958	1.26952	0.01769	0.00074	YES	NO	No	Yes
HIST1H2AH	0.00118	0.43854	1.49747	0.00054	0.00011	YES	NO	No	Yes
HIST1H2AJ	0.04717	0.18363	1.24362	0.04098	0.00254	NO	YES	No	Yes
HIST1H2AE	0.02898	-0.70347	1.19005	0.02745	0.01613	NO	YES	No	Yes
HIST1H2AB	0.04065	0.43055	1.33745	0.03014	0.00013	YES	NO	No	Yes
PRPF19	0.00749	0.34287	1.92654	0.00509	0.00023	YES	NO	No	Yes
TRAF4	0.04453	0.04578	1.41311	0.03659	0.00029	NO	YES	No	Yes
ESD	3e-05	-0.14389	2.34572	2e-05	2e-05	YES	NO	No	Yes
SNAR.G1	0.03312	0.2058	2.84716	0.02457	0.00053	YES	NO	No	Yes
DKC1	0.00059	0.1257	1.89651	0.00078	0.00022	NO	YES	No	Yes
SLC4A1AP	0.01392	-0.0498	2.22936	0.01314	0.00388	NO	YES	No	Yes
LASP1	0.00755	0.53978	2.014	0.00388	0	YES	NO	No	Yes
SRP54	0.00133	0.18875	2.04013	0.0016	0.00155	YES	NO	No	Yes
COMMD8	0.00562	-0.22378	1.61831	0.00645	0.00132	NO	YES	No	Yes
COMMD5	0.02997	-0.28796	1.566	0.02883	0.00571	NO	YES	No	Yes
TPM3	0.00111	0.38508	2.17809	0.00096	6e-05	YES	NO	No	Yes
UTP14A	0.00017	0.34097	2.10205	0.00018	0.00026	YES	NO	No	Yes
RPL19	0.02028	-0.30319	1.46439	0.01574	0.0007	YES	NO	No	Yes
POLR1D	0.00153	0.72391	1.9613	0.00095	0	YES	NO	No	Yes
TCP11L1	0.01142	0.75558	1.47847	0.01197	0.00052	YES	NO	No	Yes
WDR46	0.0377	-0.02442	1.51342	0.03275	0.00201	NO	YES	No	Yes
WDR54	0.00026	0.62862	1.60907	0.00013	5e-05	YES	NO	No	Yes
GOLGA6C	0.02136	0.45249	3.10077	0.01161	7e-05	YES	NO	No	Yes
DYRK4	0.04572	-0.00448	1.32181	0.03941	0.00935	NO	YES	No	Yes
RBMS2	0.02411	-0.18007	1.3529	0.03192	0.00434	YES	NO	No	Yes
CTTN	0.00013	0.62322	1.3744	0.00013	0	YES	NO	No	Yes
SET	0.00895	0.53049	1.85716	0.00718	0.00019	YES	NO	No	Yes
EIF2S1	0.00069	0.29545	1.90545	0.00091	0.00172	NO	YES	No	Yes
EIF2S3	0.03614	0.15272	1.51953	0.03588	0.00019	YES	NO	No	Yes
GYG1	0.0049	-0.17486	1.56033	0.00565	0.00044	NO	YES	No	Yes
TMEM223	0.00469	-0.01543	1.67208	0.00345	0.00019	NO	YES	No	Yes
HEATR2	0.00248	-0.04791	1.71468	0.00223	1e-05	NO	YES	No	Yes
FAM189B	0.00271	0.40339	1.86128	0.00262	0.00036	YES	NO	No	Yes
VPS25	0.00386	-0.34985	2.1455	0.0026	0.0031	NO	YES	No	Yes
NUP37	0.01304	0.07862	1.68769	0.01057	0.00937	NO	YES	No	Yes
LOC440173	0.03707	0.46137	1.08296	0.04038	0.00485	NO	YES	No	Yes
DHRS7	7e-05	-0.49355	1.6388	0.00011	2e-05	YES	NO	No	Yes
RARS	0.00191	0.4084	1.97629	0.00196	0.00114	YES	NO	No	Yes
LOC727677	0.03049	0.00742	1.34599	0.02869	0.00026	YES	NO	No	Yes
IMPA1	0.03238	-0.9076	1.49124	0.03685	0.02329	YES	NO	No	Yes
M6PR	0.01197	0.19926	1.94114	0.00734	0.00134	YES	NO	No	Yes
SLC2A9	0.01096	1.97115	1.31619	0.00846	1e-05	YES	NO	No	Yes
RSPO4	0.00379	-0.41336	1.15661	0.00305	0.00022	NO	YES	No	Yes
SLC25A5	0.04187	0.04891	1.4789	0.03933	0.00481	NO	YES	No	Yes
FAM197Y2	0.02596	0.20303	1.43748	0.00453	0.00337	YES	NO	No	Yes
LOC100270710	0.01453	-0.50324	1.30923	0.01611	0.00381	NO	YES	No	Yes
TEAD4	0.04386	0.07801	1.38446	0.03999	0.01852	NO	YES	No	Yes
THADA	0.02813	0.01065	2.05495	0.01896	0.00409	YES	NO	No	Yes
VKORC1	0.00491	-0.603	1.54735	0.00486	3e-05	YES	NO	No	Yes
SF3B3	0.00677	0.58924	1.88465	0.00646	0.00091	YES	NO	No	Yes
SF3B2	0.00804	0.17058	1.80675	0.00783	0.00011	YES	NO	No	Yes
CNIH4	0.00077	-0.04234	2.02193	0.00089	0.00031	NO	YES	No	Yes
DNAJC15	0.02218	0.2065	1.27119	0.02363	0.00054	YES	NO	No	Yes
TMEM85	0.00157	0.00892	2.17659	0.00113	0.00025	NO	YES	No	Yes
FAM195B	0.03389	-0.63104	1.30435	0.03132	0.00022	YES	NO	No	Yes
YWHAQ	0.00724	0.01342	1.72259	0.00703	0.00446	NO	YES	No	Yes
ACTG1	0.01419	0.32564	1.7362	0.0129	0.00381	NO	YES	No	Yes
LTBR	0.00055	0.11231	1.80353	0.00064	0.00025	NO	YES	No	Yes
OR10A6	0.00803	0.66633	1.81795	0.0027	0.00046	YES	NO	No	Yes
STX3	0.00777	0.35743	1.56488	0.00927	0.00096	YES	NO	No	Yes
TIMM17A	0.04659	-0.11786	1.53736	0.04431	0.00031	NO	YES	No	Yes
FAM38A	0.02785	0.59848	1.38651	0.0282	0.00217	NO	YES	No	Yes
PKM2	0.00084	0.91717	1.78585	0.00072	0	YES	NO	No	Yes
NF1P1	0.03433	0.62537	1.58639	0.01811	0.00106	YES	NO	No	Yes
C5orf38	0.0013	0.3656	1.24533	0.00132	3e-05	NO	YES	No	Yes
LOC285692	0.04472	0.20109	3.06962	0.03145	0.0004	YES	NO	No	Yes
FARSB	0.01673	-0.63212	1.60336	0.01748	0.01654	NO	YES	No	Yes
POLE4	0.00859	-0.14048	1.56833	0.00592	0.00344	NO	YES	No	Yes
DPP3	0.00069	0.37211	1.88018	0.0009	2e-05	NO	YES	No	Yes
HS1BP3	0.00496	-0.39548	1.8254	0.00443	0.00174	YES	NO	No	Yes
TFDP3	0.01478	-0.35211	1.35725	0.01154	0.00259	YES	NO	No	Yes
TRMT61A	0.00462	-0.23915	1.49454	0.00595	0.00034	NO	YES	No	Yes
GOT2	0.0012	0.39669	1.78525	0.00179	0.00014	YES	NO	No	Yes
UBE2O	0.04052	0.16886	1.62612	0.0388	0.00352	YES	NO	No	Yes
C18orf19	0.00298	0.3597	1.61168	0.00253	0.00062	NO	YES	No	Yes
CCDC86	1e-05	0.56206	2.06189	1e-05	0	YES	NO	No	Yes
RRAS2	0.00032	1.44599	1.64753	0.00031	0	YES	NO	No	Yes
NOX3	0.04626	0.12706	2.60603	0.00343	0.00473	YES	NO	No	Yes
TRAM1	0.00798	-0.42489	1.65876	0.00827	0.00078	YES	NO	No	Yes
LOC400794	0.02047	-0.32759	1.68387	0.00935	0.00464	NO	YES	No	Yes
SLC26A3	0.0112	-0.52725	1.65058	0.00437	1e-05	NO	YES	No	Yes
DIABLO	0.04488	0.01671	1.62334	0.03372	0.00342	NO	YES	No	Yes
ZNF593	0.04569	-0.11903	1.28189	0.04064	0.00045	NO	YES	No	Yes
SGCE	0.02468	-0.39978	1.20739	0.01941	0.00016	NO	YES	No	Yes
DUSP7	0.03782	1.27354	1.35226	0.03618	6e-05	NO	YES	No	Yes
DUSP6	0.00422	-0.40397	1.30465	0.00471	0.00237	NO	YES	No	Yes
DUSP3	4e-05	-0.34825	2.77235	2e-05	4e-05	YES	NO	No	Yes
RPL26L1	0.03991	-0.71235	1.45392	0.03063	0.00529	YES	NO	No	Yes
RPL35	0.01625	0.27439	1.38439	0.01271	0.00137	YES	NO	No	Yes
NPM1	0.00302	0.09536	1.71496	0.00244	0.00088	YES	NO	No	Yes
ZCRB1	0.0041	-0.37032	2.13515	0.00262	0.0025	YES	NO	No	Yes
RUVBL2	0.02021	-0.05211	1.55349	0.01727	0.00192	NO	YES	No	Yes
DGCR11	0.02447	0.73196	1.37616	0.01816	0.00055	YES	NO	No	Yes
DENR	0.03945	0.2694	1.69897	0.04579	0.02562	YES	NO	No	Yes
SCFD1	0.01141	-0.22865	1.77011	0.01219	0.00394	NO	YES	No	Yes
SCFD2	0.00834	-0.45441	1.70488	0.00744	0.00201	NO	YES	No	Yes
DDX54	0.0433	0.20627	1.70712	0.03426	0.00328	NO	YES	No	Yes
SIP1	0.00308	0.3335	1.69015	0.00227	0.00342	YES	NO	No	Yes
TMCO7	0.00318	0.02778	1.77487	0.00384	0.00026	NO	YES	No	Yes
LYPLA2P1	0.02131	0.97264	1.63183	0.02235	0.00074	YES	NO	No	Yes
TXNRD2	0.0188	-0.14935	1.56216	0.01178	0.0005	NO	YES	No	Yes
NPS	0.04637	0.21447	1.57151	0.00054	7e-05	YES	NO	No	Yes
QSOX2	0.03902	0.0518	1.4217	0.03972	0.00064	NO	YES	No	Yes
MFSD3	0.01916	-0.42265	1.26662	0.02438	0.0006	YES	NO	No	Yes
PAICS	0.01075	0.08908	1.56733	0.01036	0.00182	NO	YES	No	Yes
BNIP3	0.00107	-0.54689	1.36626	0.00142	0.0027	NO	YES	No	Yes
UBQLN1	0.04675	0.58881	1.62438	0.0385	0	YES	NO	No	Yes
FLOT1	0.00319	-0.1803	1.92117	0.00181	0.00067	NO	YES	No	Yes
UAP1	0.00167	0.43432	1.7641	0.00158	0.00256	YES	NO	No	Yes
HTRA2	0.01947	0.03783	1.78146	0.01628	0.00641	YES	NO	No	Yes
PYY	0.00778	-0.5125	1.61888	0.00238	0.00322	NO	YES	No	Yes
MAP2K1	0.00155	0.08565	2.06904	0.00136	0.00101	NO	YES	No	Yes
TBP	0.02347	0.51432	1.82797	0.02409	0.00819	YES	NO	No	Yes
LAPTM4A	0.0284	0.32699	1.67315	0.02615	0.0001	YES	NO	No	Yes
ACER3	0.01017	0.96937	1.42146	0.00783	4e-05	YES	NO	No	Yes
AARSD1	0.0268	-0.12488	1.52042	0.02058	0.00038	YES	NO	No	Yes
BZW2	0.00147	-0.15654	1.77299	0.0016	9e-05	NO	YES	No	Yes
PSMD6	0.02954	-0.45664	1.61534	0.03375	0.00274	NO	YES	No	Yes
LOC644936	0.00053	0.88919	1.73106	0.00038	5e-05	YES	NO	No	Yes
DHX38	0.02722	0.31105	1.8041	0.02682	0.00492	YES	NO	No	Yes
TRIB3	0.00131	-0.25979	1.39436	0.00097	0.00013	NO	YES	No	Yes
DHX37	0.04637	0.48377	1.6168	0.04378	0.00022	YES	NO	No	Yes
AP4S1	0.00111	-0.29531	1.58954	0.00082	2e-05	YES	NO	No	Yes
TPT1	0.00514	-0.78015	1.61227	0.00483	0.01978	YES	NO	No	Yes
YBX1	0.04932	-0.10808	1.49124	0.05477	0.00516	NO	YES	No	Yes
STK24	0.04504	0.38745	1.58736	0.03244	0.00079	NO	YES	No	Yes
FAM149B1	0.0495	0.15282	1.61388	0.04416	0.00045	YES	NO	No	Yes
ATAD3B	0.03855	0.67381	1.2672	0.03367	0.00118	YES	NO	No	Yes
CARD10	0.01643	0.958	1.26601	0.01473	0.00262	NO	YES	No	Yes
GNB2	0.02371	0.27903	1.57081	0.01961	0.00261	YES	NO	No	Yes
CUL4A	0.01322	0.47125	1.51502	0.01006	9e-05	YES	NO	No	Yes
BOLA3	0.01969	-0.67441	1.48363	0.01752	0.00658	NO	YES	No	Yes
RIPK2	0.03919	0.19826	1.41572	0.03757	0.00573	YES	NO	No	Yes
NDUFB9	0.04858	-0.03683	1.33493	0.04771	0.00396	NO	YES	No	Yes
FMNL2	0.04652	-0.45237	1.27748	0.0527	0.0041	NO	YES	No	Yes
PHB	0.00222	-0.36966	1.75296	0.00178	0.00024	YES	NO	No	Yes
FUNDC2	0.0009	-0.66372	1.9327	0.00067	0.00157	YES	NO	No	Yes
MED27	0.02918	0.23345	1.45709	0.02186	0.00304	YES	NO	No	Yes
2021-09-07	0.01044	-0.33635	1.89909	0.0094	0.00758	YES	NO	No	Yes
X..280660	0.03811	0.17471	2.01644	0.03295	0.01357	YES	NO	No	Yes
BCCIP	0.02993	-0.44188	1.58612	0.02769	0.00539	NO	YES	No	Yes
MDFI	0.03408	0.51822	1.25282	0.0345	0.00347	NO	YES	No	Yes
AK3L1	0.00016	0.10709	1.47914	0.00028	0.00011	NO	YES	No	Yes
SLC10A3	0.04778	0.45048	1.4653	0.05406	0.01213	NO	YES	No	Yes
NPY	0.00731	-1.12092	1.27746	0.0066	0.00021	NO	YES	No	Yes
FHL2	5e-05	0.97773	1.54395	7e-05	3e-05	YES	NO	No	Yes
FTH1	0.00014	-0.47066	1.61492	0.00014	0	YES	NO	No	Yes
ST7OT4	0.00524	0.16205	1.67329	0.00455	0.0006	YES	NO	No	Yes
HMGXB3	0.0119	0.03216	1.90886	0.01054	0.00046	YES	NO	No	Yes
C17orf61	0.01862	-0.03385	1.39848	0.01275	9e-05	NO	YES	No	Yes
C17orf63	0.01432	0.19	1.7368	0.01145	0.00118	YES	NO	No	Yes
LOC654342	0.01069	0.0051	1.24715	0.01037	0.00379	YES	NO	No	Yes
FAM9B	0.01425	0.04904	1.58768	0.00862	0.00094	YES	NO	No	Yes
DARS	0.00403	-0.35631	1.98433	0.00325	0.00203	NO	YES	No	Yes
GLRX5	0.00016	-0.19253	2.2247	0.00013	1e-05	NO	YES	No	Yes
WBP4	0.01222	-0.45744	1.66435	0.01328	0.00077	YES	NO	No	Yes
S100A10	0.00036	0.81117	1.62684	0.0003	0.00019	NO	YES	No	Yes
P4HB	0.01019	0.28142	1.72493	0.01288	0.00069	YES	NO	No	Yes
KLHL1	0.00649	0.59686	1.95308	0.00022	4e-05	YES	NO	No	Yes
FAM82A2	0.01438	0.19383	1.83588	0.01156	0.0001	YES	NO	No	Yes
MKRN3	0.00281	-0.8413	1.19975	0.00546	0.00202	NO	YES	No	Yes
KDELR1	2e-05	-0.16481	2.46735	3e-05	0	YES	NO	No	Yes
TCTN3	0.01158	-0.36178	2.0207	0.01204	0.00488	YES	NO	No	Yes
LOC550643	0.00708	0.04908	1.49604	0.00488	0.00015	YES	NO	No	Yes
CLDN12	0.04236	-0.6769	1.42195	0.04112	0.00656	YES	NO	No	Yes
ISCA1P1	0.00871	0.35175	1.70065	0.00737	0.00273	YES	NO	No	Yes
SNX5	0.02071	-0.41282	1.64312	0.02023	0.01436	YES	NO	No	Yes
AGTRAP	0.00088	0.28286	1.50562	0.00106	9e-05	NO	YES	No	Yes
MTP18	0.00285	0.33107	1.52967	0.00175	8e-05	YES	NO	No	Yes
PABPC4	0.00273	-0.31249	1.86147	0.00335	0.00193	NO	YES	No	Yes
FEZ1	0.03284	2.72543	1.16715	0.03439	2e-05	YES	NO	No	Yes
FEZ2	0.00398	-0.36528	1.9712	0.00403	0.00116	YES	NO	No	Yes
DSCAM	0.00219	2.44855	1.15398	0.00153	0	YES	NO	No	Yes
C1GALT1	0.0012	0.35973	1.67741	0.00103	0.00048	YES	NO	No	Yes
FKBP3	0.00485	-0.06991	1.58858	0.00465	0.00173	NO	YES	No	Yes
MANF	0.00421	0.17538	1.69223	0.00251	0.00065	YES	NO	No	Yes
C14orf153	0.00041	-0.12971	1.76028	0.00035	4e-05	NO	YES	No	Yes
C14orf156	0.00814	-0.03738	1.44588	0.00652	0.00052	NO	YES	No	Yes
GPR172A	0.00085	0.04676	1.67803	0.0012	6e-05	NO	YES	No	Yes
CSRP1	0.00449	-0.33833	1.75375	0.00373	0.00028	YES	NO	No	Yes
ATP6V1D	0.00721	-0.55296	1.50833	0.00899	0.00275	NO	YES	No	Yes
ATP6V1H	0.02044	0.01718	1.52849	0.01962	0.00667	NO	YES	No	Yes
SLC26A6	0.0186	0.86936	1.49444	0.01451	0.00064	YES	NO	No	Yes
RPL19P12	0.03195	2.02358	1.44941	0.0256	0.01372	YES	NO	No	Yes
RAP1GDS1	0.02477	0.00177	1.53269	0.02489	0.00304	NO	YES	No	Yes
MYBBP1A	0.00469	0.41222	1.60903	0.00527	0.00197	YES	NO	No	Yes
BEND7	0.00537	-2.43868	1.23095	0.00579	0.00152	YES	NO	No	Yes
KCTD11	0.01199	1.23806	1.32751	0.00986	0.00079	YES	NO	No	Yes
ZFYVE21	0.0126	-0.99635	1.56833	0.01681	0.01198	NO	YES	No	Yes
CIZ1	0.01435	0.46048	1.84032	0.0128	0.00574	YES	NO	No	Yes
MT2A	1e-05	-0.47169	1.34491	1e-05	6e-05	NO	YES	No	Yes
PSMD7	0.0001	0.15854	2.47769	0.00014	3e-05	NO	YES	No	Yes
PSMD3	0.02291	0.69524	1.62596	0.02094	0.00035	YES	NO	No	Yes
COPS7A	0.00684	-0.44698	1.74695	0.00694	0.00129	NO	YES	No	Yes
RABGGTB	0.04798	-0.50345	1.44259	0.04201	0.00538	YES	NO	No	Yes
ASNSD1	0.03061	-0.36273	1.65749	0.02501	0.0117	YES	NO	No	Yes
IAH1	0.00562	-0.51474	1.77159	0.00332	0.00138	YES	NO	No	Yes
LOC100130776	0.01702	0.28718	1.46552	0.01723	0.00381	NO	YES	No	Yes
RHOD	0.0078	1.00739	1.23918	0.00959	0.0018	NO	YES	No	Yes
YIPF3	0.03301	-0.41546	1.66898	0.03742	0.00141	YES	NO	No	Yes
YIPF5	0.01057	0.44726	1.7986	0.00847	0.00259	YES	NO	No	Yes
YIPF4	0.00826	-0.44901	1.91079	0.00865	0.02909	NO	YES	No	Yes
MCTS1	0.00185	0.19237	1.81712	0.0013	3e-05	YES	NO	No	Yes
DERL1	0.00178	-0.10905	2.1421	0.00221	7e-05	NO	YES	No	Yes
EIF4H	0.00341	0.25706	2.13833	0.00272	0.0004	YES	NO	No	Yes
BCAR4	0.04606	0.15835	1.48016	0.03431	0.0014	YES	NO	No	Yes
BCAR1	0.00033	0.26592	1.7168	0.00068	8e-05	NO	YES	No	Yes
BCAR3	0.00223	1.08865	1.35842	0.00135	7e-05	YES	NO	No	Yes
EFNB1	0.00266	1.49792	1.49077	0.00276	0	YES	NO	No	Yes
SNW1	0.00034	0.3905	2.59399	0.00038	1e-05	YES	NO	No	Yes
RPL10L	0.0455	-0.24425	1.33135	0.01235	0.00085	YES	NO	No	Yes
LOC441089	0.00369	0.76493	1.78429	0.00287	9e-05	YES	NO	No	Yes
RPL36A	0.01248	-0.30858	1.4206	0.01152	0.00161	NO	YES	No	Yes
OR2W1	0.03544	0.2223	3.72192	0.02531	0	YES	NO	No	Yes
CEBPB	0.03322	0.08388	1.32384	0.0336	0.00037	NO	YES	No	Yes
CEBPZ	0.01962	0.06876	1.7916	0.02003	0.00099	NO	YES	No	Yes
PITPNB	0.01269	0.66024	2.07757	0.00673	0.00038	YES	NO	No	Yes
C14orf33	4e-05	-0.06411	1.62559	6e-05	1e-05	NO	YES	No	Yes
MTHFS	0.00721	0.46526	1.71847	0.00395	4e-05	YES	NO	No	Yes
BLCAP	0.01296	0.45633	1.4585	0.01518	0.00073	NO	YES	No	Yes
GPI	0.02017	0.07873	1.43765	0.02157	0.00532	NO	YES	No	Yes
ATIC	0.0091	-0.11744	1.71335	0.00718	0.00755	NO	YES	No	Yes
KRTAP20.4	0.01405	0.21476	4.26504	0.00227	0	YES	NO	No	Yes
SNORA71A	0.02591	0.00843	2.5	0.018	0.00819	YES	NO	No	Yes
PLCB3	0.0083	1.33925	1.51002	0.00753	0.00013	YES	NO	No	Yes
GORASP2	0.00297	0.17303	2.2853	0.00284	0.00023	YES	NO	No	Yes
OR13J1	0.02959	-0.20468	2.17211	0.01803	0.00603	NO	YES	No	Yes
SUMF2	0.0173	-0.12099	1.34594	0.01897	0.00014	NO	YES	No	Yes
SURF2	0.04121	0.70157	1.35141	0.03129	0.0002	YES	NO	No	Yes
SURF4	3e-05	0.12062	2.32238	3e-05	0	NO	YES	No	Yes
AGTR2	0.00911	-0.51092	1.4699	0.00808	7e-05	NO	YES	No	Yes
APH1A	0.03965	-0.00787	1.8217	0.03628	0.00626	NO	YES	No	Yes
HBEGF	0.02785	1.25982	1.23017	0.02607	0.00139	YES	NO	No	Yes
TRAPPC6B	0.01128	0.48883	1.78637	0.01195	0.00174	YES	NO	No	Yes
ALDOA	0.00767	0.44086	1.73919	0.00544	0.00176	YES	NO	No	Yes
PSMF1	0.0001	-0.01076	2.44971	9e-05	0.00022	NO	YES	No	Yes
HPVC1	0.00483	0.1933	4.68283	0.00289	0	YES	NO	No	Yes
RPL22L1	0.00599	0.67732	1.33547	0.00499	0.00567	YES	NO	No	Yes
RYR2	0.01435	1.81891	1.14583	0.01196	0.00238	YES	NO	No	Yes
PTTG1IP	0.01012	-0.4115	1.75363	0.00936	0.00126	YES	NO	No	Yes
CSNK2A2	0	0.3165	2.82631	0	0	YES	NO	No	Yes
CIRH1A	6e-05	0.17055	2.11686	8e-05	0	NO	YES	No	Yes
UBE2L3	0.03163	-0.00275	1.69925	0.02686	0.0001	NO	YES	No	Yes
STK25	0.02302	-0.13275	1.66539	0.02022	0.00583	YES	NO	No	Yes
GYS1	0.01495	0.41902	1.62192	0.01437	0.00181	NO	YES	No	Yes
CNIH	0.02157	-0.29456	1.57042	0.01987	0.00731	NO	YES	No	Yes
BTBD6	0.02393	-0.27427	1.56866	0.02502	0.01071	NO	YES	No	Yes
MESDC1	0.03718	0.23274	1.53095	0.03978	0.00084	YES	NO	No	Yes
STON2	0.00038	2.28199	1.47905	0.00042	6e-05	YES	NO	No	Yes
C11orf74	0.01343	-0.73304	1.43627	0.01066	0.00287	YES	NO	No	Yes
PLEKHG3	0.02076	0.91749	1.46709	0.01794	0.00024	YES	NO	No	Yes
IFNA1	0.0436	0.34372	1.34898	0.03639	0.01904	YES	NO	No	Yes
TIMM22	0.00617	0.57846	1.84451	0.00494	9e-05	YES	NO	No	Yes
MRPL21	0.01041	-0.11781	1.27397	0.00864	0.00015	NO	YES	No	Yes
PRPS1	0.00228	0.42474	1.91036	0.00152	0.00034	YES	NO	No	Yes
TTLL11	0.02201	0.29902	1.28135	0.02486	0.00022	YES	NO	No	Yes
CFL1	0.00111	0.52741	1.79908	0.00107	3e-05	YES	NO	No	Yes
METTL11A	0.0014	0.15597	1.66518	0.00078	0.00044	NO	YES	No	Yes
SELS	0.03494	-0.33631	1.54137	0.03833	0.00014	NO	YES	No	Yes

## Sheet: GreenYellow_IS
TCGA_HNSCC_WGCNA-GreenYellow_IS
Genes	pval tree	splitpoint	CoxReg	CoxWald	DiffCurvePval	Above Mean	Below Mean	High expression associated with increased survival?	High expression associated with decreased survival?
ARHGEF10L	0.01111	-0.097	0.6987	0.00963	0.00139	NO	YES	Yes	No
HLF	0	-1.07008	0.77098	0	0	YES	NO	Yes	No
TMPRSS11B	0.00304	1.69037	0.90226	0.00301	0.00069	NO	YES	Yes	No
TMPRSS11D	0.02265	0.9334	0.90824	0.01652	6e-05	NO	YES	Yes	No
TMPRSS11F	0.02832	4.47132	0.89323	0.0249	0.01184	YES	NO	Yes	No
C4orf19	0.00125	-0.80474	0.85646	0.00128	0.00046	NO	YES	Yes	No
PCP4L1	0.0151	0.49703	0.90151	0.01616	0.00308	NO	YES	Yes	No
MYO1H	0.00058	0.62495	0.78568	0.00066	7e-05	YES	NO	Yes	No
MYO5B	0.00409	0.87553	0.7873	0.00339	0.00035	YES	NO	Yes	No
ARHGAP27	0.00898	-0.01565	0.63344	0.00636	0.00137	NO	YES	Yes	No
C3orf57	0.02223	-2.41619	0.88564	0.01718	0	NO	YES	Yes	No
ADH7	0.02288	3.06264	0.93481	0.02112	0.00265	NO	YES	Yes	No
GLTP	0.03892	0.90401	0.79311	0.03354	0.00191	NO	YES	Yes	No
CYP4F12	0.00088	0.22402	0.86118	0.00104	0.00075	NO	YES	Yes	No
KAZ	0.02107	0.79956	0.71261	0.01692	0.00123	YES	NO	Yes	No
C15orf62	0.00274	0.11484	0.79135	0.00263	0.00108	NO	YES	Yes	No
FAM3D	0.00069	0.62206	0.87502	0.0007	1e-05	NO	YES	Yes	No
PLA2G3	0.01854	1.68882	0.90631	0.01677	6e-05	NO	YES	Yes	No
MUC20	0.00666	-1.07617	0.88427	0.00726	0.00068	YES	NO	Yes	No
SCNN1G	0.00197	2.29571	0.85988	0.00245	0.00014	YES	NO	Yes	No
GNRHR	0.04689	1.18587	0.87093	0.04964	0.0085	YES	NO	Yes	No
SPAG17	0.01366	1.94383	0.86889	0.01067	0.01316	YES	NO	Yes	No
ATP13A4	0.00375	1.88714	0.89379	0.00363	0.00259	YES	NO	Yes	No
TMEM125	0.02078	-2.08888	0.83786	0.01234	0.00011	YES	NO	Yes	No
TMPRSS11A	0.00193	3.60025	0.89382	0.00173	5e-05	NO	YES	Yes	No
NCCRP1	0.01355	4.64523	0.88564	0.01006	0.00142	YES	NO	Yes	No
GGT6	0.00077	2.65848	0.82109	0.00039	0.00013	YES	NO	Yes	No
ABLIM1	0.00271	0.98333	0.71031	0.00098	0.00061	YES	NO	Yes	No
KRT13	0.0075	3.8166	0.92729	0.00641	0.00068	NO	YES	Yes	No
USP6NL	0.00023	0.52222	0.58227	0.00025	0	YES	NO	Yes	No
TEX101	0.00051	2.27025	0.79851	0.00054	0.00055	YES	NO	Yes	No
PSCA	0.0364	-1.355	0.91068	0.03327	0.00586	NO	YES	Yes	No
ALDH3A1	0.00557	1.58943	0.89336	0.00492	0	NO	YES	Yes	No
RAB11FIP1	0.00011	-0.01196	0.70435	0.00014	1e-05	NO	YES	Yes	No
CD177	0.00122	-0.41954	0.85178	0.00078	0	NO	YES	Yes	No
SPRR3	0.00547	5.70604	0.92457	0.00472	0.00083	NO	YES	Yes	No
CALML5	1e-05	5.39531	0.85906	1e-05	0	YES	NO	Yes	No
TJP3	5e-05	-0.57419	0.83306	5e-05	1e-05	YES	NO	Yes	No
KRT78	0.00911	4.62445	0.89687	0.007	0.00285	YES	NO	Yes	No
LYPD2	0.0275	1.64236	0.92575	0.02746	0.00224	NO	YES	Yes	No
HPGD	0.0156	-0.54278	0.85949	0.01461	0.00171	YES	NO	Yes	No
TMPRSS11BNL	0.00216	0.52657	0.8541	0.00299	0.00048	NO	YES	Yes	No
CXCL17	0.00401	1.85108	0.89272	0.00368	0.00147	NO	YES	Yes	No
C20orf151	0.0011	1.28357	0.80921	0.00101	0.00039	YES	NO	Yes	No
ACPP	0.00784	-0.76852	0.81399	0.005	0	NO	YES	Yes	No
MACC1	0.02154	0.92307	0.85422	0.01862	0.00403	YES	NO	Yes	No
CLCA3P	0.01429	0.78934	0.84389	0.01191	0.00466	NO	YES	Yes	No
TEC	0.00887	0.67082	0.74156	0.00693	0.00191	YES	NO	Yes	No
ATP10B	0.01518	1.69022	0.88531	0.01213	0.00997	YES	NO	Yes	No
VNN3	0.0068	0.95504	0.86419	0.00683	0.00192	NO	YES	Yes	No
FUT6	0.0012	0.65618	0.86539	0.00116	0	NO	YES	Yes	No
FUT3	0.01112	1.53207	0.86747	0.00883	0.00107	NO	YES	Yes	No
FUT2	0.00079	1.44621	0.75544	0.00026	4e-05	NO	YES	Yes	No
KRT33A	0.01939	0.90555	0.81712	0.02215	0.00736	YES	NO	Yes	No
GDPD3	0.00976	-0.69513	0.85296	0.01137	0.00195	NO	YES	Yes	No
PPFIBP2	0	0.14759	0.61072	0	0	YES	NO	Yes	No
SCNN1B	0.00195	-0.99604	0.86783	0.00161	3e-05	NO	YES	Yes	No
SCNN1A	0.01243	1.73793	0.86277	0.01134	0.00111	YES	NO	Yes	No
C18orf26	0.00417	2.75287	0.8752	0.00461	0.00082	YES	NO	Yes	No
TPRXL	0.03902	2.80764	0.84567	0.03266	0.00233	NO	YES	Yes	No
ANKRD56	0.0069	0.74426	0.82586	0.00383	0.00128	YES	NO	Yes	No
SPNS2	0.01583	1.20128	0.81767	0.01411	0.00477	YES	NO	Yes	No
MANSC1	0.00046	-0.38939	0.75894	0.00055	0.00034	YES	NO	Yes	No
CLCA4	0.00197	2.04896	0.87567	0.00124	5e-05	NO	YES	Yes	No
A2ML1	0.00459	6.38877	0.886	0.0028	0.00029	YES	NO	Yes	No
SCNN1D	0.03874	1.36388	0.88788	0.03882	0.00073	YES	NO	Yes	No
SEC1	0.01867	0.22814	0.73121	0.01393	0.00106	YES	NO	Yes	No
NBEAL2	0.03222	0.8243	0.76916	0.03917	0.00242	YES	NO	Yes	No
DUOXA2	0.03799	1.55127	0.85728	0.03153	0.00137	NO	YES	Yes	No
ABCA17P	0.00254	0.97991	0.85488	0.00472	0.00036	YES	NO	Yes	No
ILDR1	0.00395	1.36742	0.81875	0.00285	0.00431	YES	NO	Yes	No
MUC4	0.04084	-2.67302	0.93895	0.04149	0.00924	NO	YES	Yes	No
RHBDL2	0.00773	0.85286	0.75958	0.00577	0.00333	NO	YES	Yes	No
RBM47	0.00612	-0.02234	0.72335	0.00579	0.00148	NO	YES	Yes	No
EXPH5	0.00057	0.00026	0.728	0.00037	2e-05	NO	YES	Yes	No
ERBB3	0.0023	-0.05674	0.72724	0.00124	0.00013	NO	YES	Yes	No
IL1F6	0.00819	1.01299	0.89798	0.00817	0.00585	NO	YES	Yes	No
SMPD3	0.02805	-2.32936	0.84316	0.02648	0	YES	NO	Yes	No
SDCBP2	0.04703	1.24584	0.84391	0.03534	0.00195	NO	YES	Yes	No
PHTF1	0.03085	-0.90423	0.65764	0.02624	0.00257	YES	NO	Yes	No
IL19	0.01246	0.27519	0.84582	0.00936	0	NO	YES	Yes	No
ANXA9	0.01027	-0.55109	0.85593	0.01086	0.0064	NO	YES	Yes	No
MUC15	0.0037	0.61446	0.87107	0.00248	0.00112	NO	YES	Yes	No
GPR110	0.00318	0.30281	0.87776	0.00237	0.00011	NO	YES	Yes	No
KIAA1468	0.00327	0.577	0.66798	0.00346	0.00356	YES	NO	Yes	No
P2RY1	0.00667	0.86307	0.85911	0.00496	0.00023	NO	YES	Yes	No
KRT24	0.00088	4.22726	0.90344	0.00096	0.00192	YES	NO	Yes	No
HTR3A	0.03015	-0.26139	0.89639	0.03199	0.00192	YES	NO	Yes	No
CDH26	0.01042	1.13134	0.85206	0.00998	0.00139	YES	NO	Yes	No
CCDC64B	0.00213	0.67632	0.80126	0.00111	0.0003	NO	YES	Yes	No
ST6GALNAC1	0.00017	0.07849	0.82397	0.0001	1e-05	NO	YES	Yes	No
OCLN	0.0096	-0.55319	0.83473	0.00587	0.00077	YES	NO	Yes	No
ATG9B	0.0042	-0.37693	0.82393	0.00353	0.0005	NO	YES	Yes	No
LNX1	0.01569	-0.63984	0.77743	0.01107	0.0007	YES	NO	Yes	No
XKRX	0.03038	0.71916	0.81334	0.02158	0.00363	NO	YES	Yes	No
CRB3	0.04262	0.36973	0.83133	0.0276	0.00136	NO	YES	Yes	No
TIAM1	0.00025	1.39609	0.64623	0.00021	0.00061	YES	NO	Yes	No
C2orf54	0.02816	2.11452	0.89657	0.02216	0.00162	YES	NO	Yes	No
SPINK7	0.01619	4.47095	0.92475	0.01788	0.00517	YES	NO	Yes	No
PITX1	0.00096	2.0263	0.72514	0.00095	1e-05	NO	YES	Yes	No
CYP2E1	0.00995	1.90992	0.8779	0.0122	0.00064	YES	NO	Yes	No
SPINK5	0.00012	3.1952	0.82583	5e-05	0.00025	NO	YES	Yes	No
TTC9	0.0014	-0.94471	0.76716	0.00063	3e-05	NO	YES	Yes	No
ANKRD22	0.00225	0.12742	0.79362	0.00133	4e-05	NO	YES	Yes	No
TMPRSS2	0.00041	-0.04832	0.87621	0.00045	0.00044	NO	YES	Yes	No
HOOK1	0.00109	0.74264	0.77969	0.00044	0.00033	YES	NO	Yes	No
TMPRSS4	0.0263	1.90522	0.87489	0.01588	4e-05	NO	YES	Yes	No
CYP2C9	0.01482	-1.15425	0.8545	0.01678	0.00029	YES	NO	Yes	No
KLF4	0.0081	0.91227	0.7766	0.00512	0.00028	NO	YES	Yes	No
CEACAM1	0.00576	0.13691	0.83736	0.00467	1e-05	NO	YES	Yes	No
CEACAM5	0.00888	3.2877	0.91552	0.00808	0.00017	YES	NO	Yes	No
CEACAM7	0.04367	1.81738	0.93071	0.04261	0.01218	YES	NO	Yes	No
CEACAM6	0.03895	2.23411	0.90964	0.03015	0.00272	YES	NO	Yes	No
MAP3K8	0.00137	0.34564	0.67835	0.00118	0.00125	YES	NO	Yes	No
PRSS27	0.01632	0.16912	0.88377	0.01368	0.00011	NO	YES	Yes	No
DUOX2	0.04695	0.45028	0.88305	0.03686	0.00057	NO	YES	Yes	No
MAL2	0.02324	1.33471	0.83729	0.00955	0.00028	NO	YES	Yes	No
KRT80	0.04134	2.59682	0.86672	0.02878	0.01538	YES	NO	Yes	No
RAPGEFL1	0.03075	2.02437	0.83507	0.02822	0.00125	YES	NO	Yes	No
STX19	0.002	1.2296	0.81337	0.00151	0.00015	YES	NO	Yes	No
LIPH	0.00821	2.35946	0.87274	0.00883	0.01008	YES	NO	Yes	No
DEFB1	0.00863	3.23763	0.88788	0.00762	0.00266	YES	NO	Yes	No
FAM83E	0.00034	2.08522	0.82923	0.00038	0.00024	YES	NO	Yes	No
RHCG	0.02491	1.89233	0.91198	0.01747	0.00149	NO	YES	Yes	No
BNIPL	0.04882	3.40934	0.89166	0.04323	0.0216	YES	NO	Yes	No
PLEKHA7	0.00821	-0.3244	0.7886	0.00736	8e-05	YES	NO	Yes	No
VNN1	0.02589	-0.43155	0.87888	0.02978	0.00505	YES	NO	Yes	No
CYP2C19	0.01271	-0.27173	0.84944	0.0161	0.00013	NO	YES	Yes	No
CYP2C18	0.01104	1.8887	0.89012	0.00886	0.00147	NO	YES	Yes	No
BSPRY	0.00092	0.36404	0.81629	0.00035	0.00028	NO	YES	Yes	No
SERPINB12	0.00271	0.82078	0.86402	0.00355	0.00012	NO	YES	Yes	No
GRHL3	0.00654	3.66202	0.84617	0.00336	0.00087	YES	NO	Yes	No
HES5	0.00976	1.9464	0.84469	0.00975	0.00096	YES	NO	Yes	No
LOC643008	5e-05	-0.31758	0.77326	2e-05	0	NO	YES	Yes	No
SLC26A9	0.00021	1.20399	0.83791	0.00016	4e-05	YES	NO	Yes	No
DKK4	0.01704	0.82146	0.83301	0.0211	0.00259	YES	NO	Yes	No
POF1B	0.00305	2.13109	0.87494	0.00171	0.00245	NO	YES	Yes	No
PLBD1	0.02282	0.22904	0.82095	0.0214	0.00107	NO	YES	Yes	No
CSTA	0.00045	3.77971	0.78039	0.0002	0	NO	YES	Yes	No
GBP6	0.04642	3.74468	0.88743	0.03866	0.00023	NO	YES	Yes	No
ELF3	0.00799	1.85943	0.86073	0.0072	0.00468	YES	NO	Yes	No
TPRG1	0.00027	1.06149	0.75366	0.0002	8e-05	NO	YES	Yes	No
CNFN	0.02793	0.41536	0.90163	0.02454	0.00083	NO	YES	Yes	No
SDR16C5	0.02721	2.50557	0.87035	0.02037	0.00018	NO	YES	Yes	No
SULT1B1	0.01096	-1.24142	0.82179	0.01307	0.00029	YES	NO	Yes	No
IKZF2	0.00015	-0.09911	0.72777	0.00011	5e-05	NO	YES	Yes	No
SLC13A4	0.00386	-0.14799	0.8206	0.00328	2e-05	NO	YES	Yes	No
ELF5	0.03977	-2.09101	0.91696	0.0393	0.00292	NO	YES	Yes	No

## Sheet: GreenYellow_DS
TCGA_HNSCC_WGCNA-GreenYellow_DS
Genes	pval tree	splitpoint	CoxReg	CoxWald	DiffCurvePval	Above Mean	Below Mean	High expression associated with increased survival?	High expression associated with decreased survival?
THSD1	6e-05	0.14309	1.34403	0.00012	1e-05	NO	YES	No	Yes
SLC39A13	0.00599	-0.38931	1.42366	0.00708	0.00033	YES	NO	No	Yes
KRT75	0.01307	1.96248	1.09545	0.01438	0.00043	NO	YES	No	Yes
CNGB1	0.00547	1.11847	1.11705	0.0058	0.00067	NO	YES	No	Yes
TM4SF19	0.00783	-1.16733	1.17251	0.00939	0.01799	NO	YES	No	Yes
KRT14	0.00367	6.37909	1.16469	0.00558	0.00201	NO	YES	No	Yes
KRT17	0.02591	5.04697	1.20388	0.02233	0.00112	NO	YES	No	Yes
FLRT3	0.0033	-3.45592	1.11182	0.00566	0.00029	NO	YES	No	Yes
GOLGA7B	0.01618	0.28004	1.14054	0.01882	0.0043	NO	YES	No	Yes
FSTL3	5e-05	-0.67344	1.29897	0.0001	2e-05	NO	YES	No	Yes
FABP5	0.04137	1.78702	1.12058	0.04883	0.00734	NO	YES	No	Yes
CASP14	0.02418	-0.54225	1.06915	0.02646	0.00262	NO	YES	No	Yes
CHRNA9	0.02705	3.61428	1.12796	0.02462	0.0001	YES	NO	No	Yes
DMKN	0.01732	0.60489	1.11434	0.03026	0.0002	NO	YES	No	Yes
SPTLC3	0.04584	-2.45642	1.11577	0.05113	0.00254	NO	YES	No	Yes
KLK8	0.01588	3.11296	1.11305	0.01765	0.0035	NO	YES	No	Yes
GJB2	0.02935	2.97733	1.14759	0.02792	0.00531	NO	YES	No	Yes
GJB6	0.02052	0.42544	1.1182	0.02717	0.01164	NO	YES	No	Yes
ANXA5	0.00017	0.60824	1.89409	0.00012	1e-05	YES	NO	No	Yes
PCDHGC5	0.01041	-0.56519	1.11348	0.0111	0.00284	NO	YES	No	Yes
MUCL1	0.01696	0.97237	1.0884	0.01724	0.00036	NO	YES	No	Yes
TUBA4A	0.0373	0.78731	1.20081	0.04843	0.00142	NO	YES	No	Yes
CLCA2	0.04414	5.76349	1.16132	0.04078	0.00906	NO	YES	No	Yes
SOX15	0.02544	2.22735	1.23604	0.02687	0.01139	NO	YES	No	Yes
PDLIM7	0.0007	-0.49504	1.46421	0.00083	0.00011	NO	YES	No	Yes
GALNT6	0.02556	-0.29133	1.15497	0.03568	0.00055	NO	YES	No	Yes
XYLT2	0.02374	0.47774	1.5684	0.01873	0.00202	YES	NO	No	Yes
CPA4	0.00283	1.7456	1.13566	0.0045	0.00223	NO	YES	No	Yes
SLC6A11	0.00286	1.23078	1.1281	0.0049	0.00165	NO	YES	No	Yes
NIPAL4	0.01577	4.79329	1.14878	0.01543	0.00023	YES	NO	No	Yes
GLT25D1	0.00829	0.75987	1.73877	0.00658	0.00165	YES	NO	No	Yes
IGFL1	0.0204	3.06729	1.0951	0.02123	0.00035	NO	YES	No	Yes
PLOD3	0.00509	0.26132	1.42299	0.00524	0.00099	YES	NO	No	Yes
BTBD11	0.02279	-0.10669	1.22609	0.0256	0.00554	NO	YES	No	Yes
IKBIP	0.02618	0.43598	1.46326	0.01947	0.00039	YES	NO	No	Yes
FAM83A	0.02967	4.8452	1.14726	0.02869	0.00117	YES	NO	No	Yes
AHNAK2	0.01263	3.59012	1.24228	0.01039	1e-05	YES	NO	No	Yes
NFASC	0.01884	0.25018	1.23679	0.02045	0.0023	NO	YES	No	Yes
POFUT2	0.01625	0.26856	1.5629	0.01308	6e-05	YES	NO	No	Yes
USP2	0.00615	-0.62317	1.16356	0.00962	1e-05	NO	YES	No	Yes
FAM110C	0.01008	1.75072	1.25948	0.00995	0.00073	YES	NO	No	Yes
CDA	0.00093	0.81294	1.18131	0.00127	0.00011	NO	YES	No	Yes

## Sheet: Grey_IS
TCGA_HNSCC_WGCNA-Grey_IS
Genes	pval tree	splitpoint	CoxReg	CoxWald	DiffCurvePval	Above Mean	Below Mean	High expression associated with increased survival?	High expression associated with decreased survival?
STK40	0.03164	0.49802	0.67227	0.03253	0.00327	YES	NO	Yes	No
FBXL16	0.03973	0.52567	0.85628	0.04071	0.00097	YES	NO	Yes	No
TCEA3	0.00297	0.44431	0.79662	0.0025	0.00025	YES	NO	Yes	No
ZNF780A	0.00471	0.23009	0.57029	0.00738	0.00091	YES	NO	Yes	No
CHFR	0.02678	0.02755	0.77045	0.02261	0.00994	NO	YES	Yes	No
TBL1Y	0.00434	0.59275	0.79961	0.00648	0.00322	YES	NO	Yes	No
C15orf28	0.03582	0.2557	0.74878	0.04323	0.02695	YES	NO	Yes	No
ITGA2B	0.00437	0.05634	0.77014	0.00533	0.00041	NO	YES	Yes	No
RTKN2	0.00846	1.15325	0.80563	0.00877	0.00026	YES	NO	Yes	No
SBF1P1	0.00474	0.20877	0.63642	0.00338	0.00049	NO	YES	Yes	No
ZSWIM3	0.0113	-0.18771	0.62368	0.00891	0.00058	NO	YES	Yes	No
CPLX3	0.04868	-0.72143	0.85684	0.04709	0.00166	YES	NO	Yes	No
SRY	5e-05	0.93562	0.70865	0.0001	1e-05	YES	NO	Yes	No
KIAA1522	0.04757	1.19336	0.73721	0.03604	0.00145	YES	NO	Yes	No
DDHD2	0.02396	-0.57123	0.69105	0.01775	0	YES	NO	Yes	No
ZYG11A	0	1.35339	0.78017	0	0	YES	NO	Yes	No
OGFRL1	0.04124	1.01867	0.77643	0.05523	0.0025	YES	NO	Yes	No
EIF1AY	0.00084	0.8443	0.90458	0.00079	0.00023	NO	YES	Yes	No
CHD3	0.02195	-0.07263	0.62162	0.01622	0.00266	NO	YES	Yes	No
C4orf34	5e-05	-0.30938	0.58862	0.0001	0	YES	NO	Yes	No
GGA2	0.00011	0.14604	0.53155	0.00059	0	YES	NO	Yes	No
PKD1	0.00317	-0.08939	0.60383	0.00378	0.00037	YES	NO	Yes	No
ZNF799	0.02057	-0.87293	0.73449	0.02216	0.00348	YES	NO	Yes	No
SLC23A1	0.00262	-0.22002	0.80463	0.00388	0.00149	NO	YES	Yes	No
TRIOBP	0.00821	-0.01295	0.57374	0.00886	1e-05	NO	YES	Yes	No
MDH1B	0.03337	-0.9741	0.8058	0.03486	0.00033	NO	YES	Yes	No
H1FNT	0.00836	0.10034	0.66965	0.01217	0.01233	YES	NO	Yes	No
SYT2	0.00097	-1.87223	0.76199	0.00132	0.00021	YES	NO	Yes	No
C1orf59	0.00238	0.8178	0.77688	0.00288	0.00056	YES	NO	Yes	No
C17orf107	0.0249	-0.66775	0.75122	0.02442	0.00149	YES	NO	Yes	No
LOC100127888	0.00189	1.09723	0.78975	0.00185	0.00064	YES	NO	Yes	No
MANEAL	0.00733	-1.06706	0.82277	0.00668	0.00072	NO	YES	Yes	No
CYorf15B	1e-05	0.46894	0.84401	2e-05	0	NO	YES	Yes	No
CYorf15A	8e-05	1.37077	0.87592	9e-05	7e-05	YES	NO	Yes	No
ACSS1	0.02131	0.0147	0.79547	0.02448	0.00992	YES	NO	Yes	No
GPRIN2	0.0022	-0.05105	0.83342	0.00168	0.00053	NO	YES	Yes	No
SLC44A2	0.00067	-0.53369	0.55338	0.00045	6e-05	YES	NO	Yes	No
ZNF554	0.00053	0.03192	0.58934	0.00035	0.00193	YES	NO	Yes	No
GPR62	0.01511	0.23901	0.776	0.01462	0.00069	YES	NO	Yes	No
OSR2	0.01291	1.41946	0.77437	0.01353	0.00027	NO	YES	Yes	No
FAM151A	0.00011	0.89773	0.78587	0.00027	1e-05	YES	NO	Yes	No
OR2A1	0.00638	0.5792	0.70477	0.0069	0.00622	YES	NO	Yes	No
LONRF1	0.00692	-0.92868	0.6835	0.00483	1e-05	YES	NO	Yes	No
C20orf202	0.0038	-0.79	0.62742	0.0025	0.00037	YES	NO	Yes	No
CFLP1	0.00685	0.68877	0.64089	0.00899	0.01014	YES	NO	Yes	No
LIPE	0.00073	0.47228	0.7647	0.00087	6e-05	YES	NO	Yes	No
LAMB4	0.02098	0.90194	0.87108	0.02589	0.00244	YES	NO	Yes	No
DRGX	0.00047	0.06139	0.67078	0.0055	0.00017	YES	NO	Yes	No
ELP2P	0.03742	0.65542	0.74917	0.04214	0.03	YES	NO	Yes	No
KRT32	0.03584	2.753	0.85386	0.04191	0.01093	YES	NO	Yes	No
FLJ35390	0.02653	-1.3785	0.76269	0.02019	0.00079	YES	NO	Yes	No
MEIS2	0.04362	-1.24118	0.75791	0.04249	0.00179	YES	NO	Yes	No
MEIS1	0	0.04403	0.60205	0	0	YES	NO	Yes	No
C22orf46	0.00406	-0.02575	0.59342	0.00297	0.00384	NO	YES	Yes	No
KLHL35	0.00926	1.28329	0.85415	0.00952	0.00099	YES	NO	Yes	No
POU4F1	0.00638	-0.66844	0.87225	0.00688	0.00013	YES	NO	Yes	No
LOC284551	0.02369	-0.17618	0.62658	0.0223	0.0004	NO	YES	Yes	No
LOC541473	0.00295	1.47567	0.83463	0.00409	0.00275	YES	NO	Yes	No
ZNF649	0.0157	-1.33653	0.77684	0.01457	0.00135	YES	NO	Yes	No
TCP11	2e-05	-0.63825	0.81275	5e-05	1e-05	YES	NO	Yes	No
CEACAM16	0.00087	2.02624	0.7525	0.00268	0.00108	YES	NO	Yes	No
SPATA18	0.00211	-0.49977	0.75835	0.00213	0.00015	YES	NO	Yes	No
RFX1	0.00379	0.10986	0.4583	0.00291	0.00032	YES	NO	Yes	No
WDR19	0.00081	0.06675	0.55734	0.00106	0.00237	YES	NO	Yes	No
TBC1D15	0.03112	-0.44766	0.58396	0.03626	0.00303	YES	NO	Yes	No
NCRNA00230B	0.00293	0.83262	0.80215	0.00378	0.0002	YES	NO	Yes	No
HSPA1L	0.03356	-0.60032	0.70109	0.0327	0.00067	YES	NO	Yes	No
KCNE2	0.00506	-0.21588	0.73993	0.00474	0.0003	NO	YES	Yes	No
PPAPDC1B	0.02172	-1.28458	0.70975	0.01716	0.0001	YES	NO	Yes	No
C21orf15	0.00536	-1.36387	0.8434	0.00617	0	YES	NO	Yes	No
MAK	0.00573	-0.35453	0.76229	0.00671	0.0005	NO	YES	Yes	No
ETNK1	0.03935	-0.53622	0.67399	0.04003	0.01794	YES	NO	Yes	No
CALML3	0.0498	5.66969	0.87351	0.02919	0.00131	NO	YES	Yes	No
tAKR	0.0123	0.09135	0.62666	0.02651	0.00014	YES	NO	Yes	No
CCNI2	0.0431	-0.93378	0.8619	0.03928	0.00327	YES	NO	Yes	No
GPHA2	0.00192	0.37707	0.6753	0.00148	1e-05	YES	NO	Yes	No
DNAJC27	0.00168	-0.40436	0.49313	0.00143	1e-05	NO	YES	Yes	No
CATSPERB	0.01784	-1.03283	0.8331	0.01527	0.00016	YES	NO	Yes	No
LOC730668	0.0435	-0.40605	0.75106	0.04065	0.00664	YES	NO	Yes	No
B3GALT4	0.02895	-0.23273	0.78046	0.02592	0.00997	NO	YES	Yes	No
TMPRSS12	0.02935	-0.09776	0.59362	0.02512	0.00119	YES	NO	Yes	No
KLRG2	0.02565	1.31836	0.86179	0.01968	0.00192	NO	YES	Yes	No
IL17RB	4e-05	-0.9257	0.70327	9e-05	1e-05	NO	YES	Yes	No
MTMR7	0.00325	0.04206	0.70568	0.00549	0.00115	YES	NO	Yes	No
ZNF396	0.00099	-0.52299	0.70902	0.00126	0.00048	NO	YES	Yes	No
ZNF502	0.03524	-0.68835	0.82816	0.03363	0.00062	YES	NO	Yes	No
ZNF577	0.00028	-1.20087	0.69394	0.00022	0.0001	YES	NO	Yes	No
TRPV5	6e-05	0.08225	0.42472	0.00162	1e-05	YES	NO	Yes	No
CTSE	0.00529	-1.23996	0.84371	0.0079	0.00135	NO	YES	Yes	No
KIAA1310	0.03624	-0.21506	0.52959	0.02979	0.00342	YES	NO	Yes	No
IMPG2	0.00131	0.43679	0.65916	0.00209	0.00025	YES	NO	Yes	No
ZNF443	0.00372	-0.1508	0.74234	0.0039	0.00053	NO	YES	Yes	No
AKR1E2	0.03959	-1.15381	0.87547	0.04131	0.01315	NO	YES	Yes	No
STK38	0.01366	0.60555	0.60458	0.01827	0.00138	YES	NO	Yes	No
PTX4	0.00646	2.95793	0.85329	0.01392	0.00726	YES	NO	Yes	No
NFKBIZ	0.01546	0.32018	0.81308	0.01339	0.01369	NO	YES	Yes	No
TUBA3D	0.01656	-0.69662	0.7195	0.02122	0.0002	NO	YES	Yes	No
SSBP3	0.04153	-0.39479	0.72475	0.04774	0.00573	YES	NO	Yes	No
SSBP2	0.00192	-0.31136	0.69792	0.00205	0.00083	YES	NO	Yes	No
SGK1	0.01869	1.39882	0.74767	0.01614	0.00279	YES	NO	Yes	No
ZNF512	0.00079	-0.50044	0.53168	0.00067	0.00017	NO	YES	Yes	No
ZNF500	0.03599	-0.11784	0.61564	0.04194	0.00337	NO	YES	Yes	No
GPR44	0.0352	-1.62423	0.76347	0.03594	0.00154	YES	NO	Yes	No
ZNF20	0.0006	-0.2384	0.63524	0.00046	0.0002	NO	YES	Yes	No
WBP2NL	0.04975	-1.44274	0.74582	0.04853	0.02161	YES	NO	Yes	No
C17orf99	0.01704	1.07712	0.80725	0.01573	0.00127	NO	YES	Yes	No
MORN3	0.01303	-0.29972	0.82443	0.01203	0.00115	YES	NO	Yes	No
NDST3	0.00442	-0.73285	0.68708	0.0054	0.00238	NO	YES	Yes	No
LOC338651	0.02343	-0.28441	0.81031	0.02112	0.00228	NO	YES	Yes	No
ZNF658	0.01235	-0.25755	0.71186	0.00968	0.00017	NO	YES	Yes	No
CYP4A11	0.00458	-0.21801	0.64176	0.00467	0.00481	NO	YES	Yes	No
LMO4	0	1.01823	0.59345	1e-05	3e-05	YES	NO	Yes	No
MSX2P1	0.00079	-0.30495	0.60606	0.0015	0.00102	YES	NO	Yes	No
ZNF732	0.00765	-0.25941	0.80466	0.00931	0.00197	NO	YES	Yes	No
IGSF9	0.03256	1.57042	0.82862	0.03136	0.00024	YES	NO	Yes	No
C15orf56	0.01781	-1.9047	0.82149	0.01743	0.00017	YES	NO	Yes	No
TESK2	0.00242	0.03432	0.63836	0.00298	0.0006	NO	YES	Yes	No
C14orf162	0.00157	-0.40416	0.82281	0.00266	0.00027	NO	YES	Yes	No
NRTN	0.01491	0.16737	0.8458	0.01463	0.00149	YES	NO	Yes	No
AHI1	0.03148	-0.43672	0.67637	0.0358	0.00453	NO	YES	Yes	No
MESP2	0.01449	-1.47089	0.85558	0.01291	5e-05	YES	NO	Yes	No
SLC9A8	0.01579	-0.51557	0.60035	0.01409	0.00034	YES	NO	Yes	No
EML5	0.00389	-0.89684	0.78385	0.00429	0.0001	YES	NO	Yes	No
STIM2	0.00983	0.16311	0.63436	0.01035	0.00021	YES	NO	Yes	No
C1orf183	0.00033	0.65159	0.61026	0.00045	0.00064	YES	NO	Yes	No
EPHA10	0.01044	-2.44161	0.85047	0.0118	9e-05	YES	NO	Yes	No
DMRTA2	0.0003	3.28662	0.88137	0.00057	8e-05	YES	NO	Yes	No
TBX6	0.00353	-0.07812	0.78954	0.00347	0.00245	NO	YES	Yes	No
ZNF235	0.00288	-0.03429	0.57841	0.00324	3e-05	NO	YES	Yes	No
CPAMD8	0.02948	0.19764	0.79992	0.03411	0.01407	YES	NO	Yes	No
BCMO1	0.00555	-0.6196	0.85064	0.00544	0.00204	YES	NO	Yes	No
WHSC1L1	0.00942	-0.15785	0.65513	0.00669	0.00017	YES	NO	Yes	No
UTS2D	0.04948	-0.17322	0.75077	0.05419	0.00857	NO	YES	Yes	No
TACR2	0.02553	-0.42512	0.79281	0.02435	0.00548	NO	YES	Yes	No
KCNH4	0.00217	-0.07683	0.75092	0.00322	0.00012	NO	YES	Yes	No
OSTalpha	0.00067	-0.40982	0.72457	0.00074	5e-05	NO	YES	Yes	No
TMEM63A	0.02093	-1.29477	0.62313	0.01918	0.00098	YES	NO	Yes	No
ASTL	0.00457	0.7166	0.75013	0.00508	0.0026	YES	NO	Yes	No
FAM182B	0.02719	-0.05798	0.85571	0.02654	0.00153	NO	YES	Yes	No
ZNF596	0.00385	-0.73318	0.7102	0.00449	0.00016	YES	NO	Yes	No
TEX15	0.02384	-1.23564	0.90277	0.03238	0.00149	YES	NO	Yes	No
CELSR3	0	0.32763	0.71308	0	0	YES	NO	Yes	No
FAM117B	0.02568	-0.7097	0.76686	0.02016	0.0002	YES	NO	Yes	No
RNF148	0.02092	0.1733	0.69638	0.02385	0.00775	YES	NO	Yes	No
PAX9	0.00557	3.6035	0.83557	0.00668	0.00311	YES	NO	Yes	No
PAX8	0.01776	-2.61451	0.85169	0.01511	0.00012	YES	NO	Yes	No
SFRP1	0.02846	2.15102	0.90633	0.02774	0.00485	YES	NO	Yes	No
FRAT1	0.00013	-0.27848	0.59246	0.00012	0	NO	YES	Yes	No
KIAA1530	0.00175	-0.78129	0.5686	0.00166	0.00062	YES	NO	Yes	No
GRAMD3	0.00773	-0.47111	0.70234	0.00849	0.00132	NO	YES	Yes	No
UNK	0.00723	-0.37311	0.49914	0.00654	5e-05	YES	NO	Yes	No
C15orf58	0.02807	0.4699	0.71996	0.0264	0.00288	YES	NO	Yes	No
ZNF564	7e-05	-0.24897	0.40482	0.0001	5e-05	NO	YES	Yes	No
CDKN2A	0.004	3.22331	0.91194	0.00427	0.00014	YES	NO	Yes	No
EPB49	0.03883	-2.41826	0.83678	0.03802	0	YES	NO	Yes	No
ZBTB5	0.02611	0.76811	0.70487	0.03356	0.01258	YES	NO	Yes	No
LOC148709	8e-05	0.38039	0.73745	0.0001	0.00011	YES	NO	Yes	No
GPR81	0.00748	-2.59734	0.8272	0.01129	5e-05	YES	NO	Yes	No
EGOT	0.00021	0.82733	0.70389	0.00037	0.00014	YES	NO	Yes	No
BEST2	0.00126	2.50461	0.82526	0.00144	0.00049	YES	NO	Yes	No
SERPINA9	0.03072	2.75455	0.87704	0.03164	0.0022	YES	NO	Yes	No
CABLES1	0.04577	-0.68833	0.80507	0.04536	0.00985	NO	YES	Yes	No
FOXD4L2	0.04499	0.69268	0.79107	0.0484	0.01967	YES	NO	Yes	No
LOC651250	0.02188	-1.42077	0.68108	0.0183	0.00135	YES	NO	Yes	No
GPR113	0.00061	-0.02709	0.56707	0.00036	0.00018	NO	YES	Yes	No
GPRC5D	0.01594	-0.07569	0.84753	0.01353	0	NO	YES	Yes	No
C1orf64	0.0331	-1.32642	0.85689	0.04132	0.00169	YES	NO	Yes	No
UTY	0	2.217	0.87285	1e-05	0	YES	NO	Yes	No
TBX10	0.03598	-0.65125	0.71709	0.04885	0.00474	YES	NO	Yes	No
THAP2	0.02592	0.0717	0.69475	0.0315	0.00086	YES	NO	Yes	No
CLN8	0.01884	-0.78792	0.64826	0.01604	1e-05	YES	NO	Yes	No
MSGN1	0.03286	0.56852	0.78929	0.04225	0.00021	YES	NO	Yes	No
SYT10	0.02718	1.53376	0.77737	0.03318	0.004	YES	NO	Yes	No
DDX3Y	0.00017	3.03057	0.90804	0.00018	1e-05	YES	NO	Yes	No
SLC4A10	0.01585	-0.27273	0.69458	0.01094	0.00197	NO	YES	Yes	No
VILL	1e-05	-0.31923	0.62851	0	0.00011	NO	YES	Yes	No
RPS4Y1	0.00413	2.69256	0.93502	0.00401	0.00091	YES	NO	Yes	No
TMSB4Y	0	0.2712	0.78488	0	0	YES	NO	Yes	No
ZFY	0.00015	2.66627	0.88841	0.00018	1e-05	YES	NO	Yes	No
STAR	0.00015	1.28044	0.79143	0.0002	0.00033	YES	NO	Yes	No
TDRG1	0.03897	3.4144	0.8628	0.09876	0.09856	YES	NO	Yes	No
KLHL26	0.02751	-0.82683	0.67822	0.02007	0.00015	YES	NO	Yes	No
IL17F	0.04638	0.45129	0.76311	0.05147	0.00661	YES	NO	Yes	No
PPFIA3	0.0074	0.56176	0.71078	0.00495	0.00305	NO	YES	Yes	No
CYB561D1	0.00564	0.23481	0.65192	0.00536	0.00352	YES	NO	Yes	No
NOXO1	0.00069	1.53584	0.77791	0.00105	0.0003	YES	NO	Yes	No
ACADSB	0.01319	-1.33936	0.72757	0.01253	0.00039	YES	NO	Yes	No
LOC441869	0.00036	1.2455	0.76583	0.00039	0.00085	YES	NO	Yes	No
C2orf77	0.01175	0.22834	0.78793	0.01316	0.00328	YES	NO	Yes	No
OOEP	0.01595	0.02382	0.84221	0.01833	0.00136	YES	NO	Yes	No
ZNF441	0.01703	-0.79493	0.72732	0.01477	0.001	NO	YES	Yes	No
SESN1	0.00342	-0.63657	0.57082	0.00297	1e-05	YES	NO	Yes	No
CYP4F8	0.01782	0.06192	0.73333	0.02549	0.00295	YES	NO	Yes	No
ASB9	0.00915	0.17084	0.7859	0.00909	0.00343	YES	NO	Yes	No
C2orf55	0.04022	1.05024	0.8416	0.04046	0.00727	YES	NO	Yes	No
LOC284837	7e-05	1.78621	0.71297	6e-05	5e-05	YES	NO	Yes	No
ZNF600	0.0457	-1.09358	0.83539	0.0399	0.03215	NO	YES	Yes	No
PKDREJ	0.00422	0.04119	0.75643	0.00404	0.00056	NO	YES	Yes	No
MASP1	0	0.5401	0.78425	0	0	YES	NO	Yes	No
FOXJ1	0.00059	-1.87799	0.87232	0.0009	0.0002	NO	YES	Yes	No
NCRNA00167	0.0185	-1.03907	0.65751	0.01717	0.0004	YES	NO	Yes	No
FLJ42289	0.04366	0.60412	0.79649	0.04433	0.00014	YES	NO	Yes	No
LOC154822	0.00175	-1.3206	0.72813	0.00311	0.00123	NO	YES	Yes	No
HAVCR1	0.03716	-0.45435	0.72016	0.04251	0.00774	NO	YES	Yes	No
IL20RA	2e-05	0.42773	0.73155	1e-05	1e-05	NO	YES	Yes	No
ERMAP	0.02056	-0.04436	0.64044	0.0161	0.00076	NO	YES	Yes	No
ANKRD29	0.04146	1.27149	0.87811	0.04638	0.00054	YES	NO	Yes	No
TSC2	0.04717	-0.03305	0.65534	0.05288	0.00251	NO	YES	Yes	No
TEDDM1	0.00382	-0.16503	0.57478	0.00363	0.00029	NO	YES	Yes	No
NCRNA00185	0.00042	-1.12521	0.78798	0.00047	0	YES	NO	Yes	No
ASH2L	0.02391	0.07783	0.64578	0.01976	0.00205	YES	NO	Yes	No
ST7L	0.03518	-0.68357	0.69293	0.02269	2e-05	YES	NO	Yes	No
TTTY14	0.00039	-0.62815	0.73132	0.00076	1e-05	YES	NO	Yes	No
TTTY15	8e-05	2.20335	0.86905	0.0001	1e-05	YES	NO	Yes	No
FAM109B	0.00227	-0.11402	0.66735	0.00153	0.00017	NO	YES	Yes	No
PRODH	0.03897	-1.21447	0.87311	0.02947	1e-05	NO	YES	Yes	No
LOC286002	0.01554	-1.48946	0.81414	0.01925	0.0011	YES	NO	Yes	No
RPS28	0.04048	-0.04599	0.92481	0.03569	0.00289	NO	YES	Yes	No
SLC46A2	0.0332	0.27674	0.79367	0.03187	0.01035	YES	NO	Yes	No
PRKY	0.00017	0.18335	0.8768	0.00019	7e-05	NO	YES	Yes	No
BTBD18	0.03117	-0.7753	0.68834	0.03271	0.00632	YES	NO	Yes	No
SUOX	0.00523	-0.4426	0.65338	0.0059	0.00044	NO	YES	Yes	No
LOC339535	0.03211	-1.0335	0.92083	0.03615	0.01057	NO	YES	Yes	No
ZNF565	0.01044	-0.51532	0.54268	0.00939	0.00063	YES	NO	Yes	No
SLC26A1	3e-05	-0.92447	0.62634	3e-05	0	NO	YES	Yes	No
AMY1A	0.0045	-0.1577	0.84519	0.00576	0.00574	NO	YES	Yes	No
CNKSR3	0.01157	0.17851	0.71674	0.00916	0.00213	NO	YES	Yes	No
SEMA4A	0.00562	0.2823	0.62775	0.00404	7e-05	NO	YES	Yes	No
ZNF490	0.00204	0.09371	0.4583	0.00148	0.00034	YES	NO	Yes	No
GLS2	0.01603	1.18248	0.88676	0.01829	0.00014	YES	NO	Yes	No
ZBTB3	0.02096	-1.0432	0.63559	0.01886	2e-05	YES	NO	Yes	No
NUDT16	0.04274	0.36441	0.67615	0.03917	0.03961	YES	NO	Yes	No
GPR150	0.00304	-0.21456	0.61664	0.00321	0.0022	YES	NO	Yes	No
RASIP1	0.00419	-0.67624	0.81008	0.00397	0.00055	NO	YES	Yes	No
PART1	0.03949	0.08155	0.90152	0.03585	0.00212	NO	YES	Yes	No
KCNS1	0.00122	-1.84112	0.87998	0.0014	8e-05	NO	YES	Yes	No
C19orf46	0.00203	-1.20527	0.84997	0.00258	0.0013	NO	YES	Yes	No
TAS2R4	0.04485	-0.02679	0.7308	0.05213	0.01556	NO	YES	Yes	No
ZNF527	0.00707	-0.29995	0.70764	0.00877	2e-05	NO	YES	Yes	No
LOC253039	0.03671	-0.36493	0.72523	0.04256	0.01118	YES	NO	Yes	No
DAPK2	0.04727	0.66415	0.80929	0.04544	0.01784	YES	NO	Yes	No
FKBP6	0.00169	0.6104	0.81611	0.00219	0.00062	YES	NO	Yes	No
GPR109B	0.01011	4.1417	0.83066	0.00803	0.00143	YES	NO	Yes	No
LRRC16B	0.00093	-0.20939	0.77108	0.00068	4e-05	YES	NO	Yes	No
CSRP2	0.01931	1.11466	0.7818	0.01766	0.00103	YES	NO	Yes	No
C12orf34	0.00099	-0.66736	0.72727	0.0012	0.00019	NO	YES	Yes	No
ZNF324B	0.01105	0.60134	0.58657	0.01223	0.00582	YES	NO	Yes	No
KIF13B	0.0091	0.15525	0.75532	0.01032	0.00124	YES	NO	Yes	No
LOC100130522	0.03691	0.07376	0.77351	0.03458	0.00229	YES	NO	Yes	No
ZNF721	0.02093	-0.5457	0.65006	0.02129	0.00395	YES	NO	Yes	No
ZNF547	0.00711	-0.51283	0.69147	0.00827	0.00051	YES	NO	Yes	No
TM7SF3	0.01023	0.21175	0.69449	0.00958	0.00373	YES	NO	Yes	No
EPB41L4A	0.00012	-1.05348	0.69028	0.00012	5e-05	YES	NO	Yes	No
RALGPS1	0.00037	-0.15582	0.72277	0.00069	8e-05	NO	YES	Yes	No
GIPC2	0.00097	-1.9177	0.8419	0.00143	6e-05	YES	NO	Yes	No
KDM5D	0.00011	1.89184	0.89965	0.00013	0	YES	NO	Yes	No
ZNF160	0.02524	-2.31577	0.81764	0.0258	1e-05	YES	NO	Yes	No
NFIA	0.00244	-0.19114	0.64537	0.00209	0.0011	NO	YES	Yes	No
MYCL1	0.04178	1.11673	0.82366	0.03778	0.00588	YES	NO	Yes	No
HMX2	0.01452	0.94365	0.85183	0.01603	0.00611	YES	NO	Yes	No
LDHC	9e-05	1.53648	0.79196	0.00011	0.00015	YES	NO	Yes	No

## Sheet: Grey_DS
TCGA_HNSCC_WGCNA-Grey_DS
Genes	pval tree	splitpoint	CoxReg	CoxWald	DiffCurvePval	Above Mean	Below Mean	High expression associated with increased survival?	High expression associated with decreased survival?
GOLGA6B	0.00836	-0.3193	1.4981	0.00896	0.0001	NO	YES	No	Yes
FAM169A	0.03223	0.13865	1.23297	0.03077	0.00329	YES	NO	No	Yes
IL1RAPL1	0.04524	-0.73584	1.28695	0.03656	0.00595	YES	NO	No	Yes
IL1RAPL2	0.04054	-0.47481	1.24393	0.03544	0.00046	NO	YES	No	Yes
EDA	0.00321	-1.46352	1.2522	0.00431	0.00013	YES	NO	No	Yes
UPK2	0.00345	1.54601	1.24731	0.00242	0.00058	YES	NO	No	Yes
KNDC1	0.02587	-1.13664	1.1369	0.02422	0.00804	NO	YES	No	Yes
C3orf72	0.0011	-0.6071	1.17184	0.00132	0.00049	NO	YES	No	Yes
FOXL2	7e-05	0.36547	1.19742	0.00014	2e-05	NO	YES	No	Yes
XIST	0.00728	2.62545	1.06603	0.0063	8e-05	YES	NO	No	Yes
INPPL1	0.03198	-0.61491	1.45428	0.02501	0.00411	YES	NO	No	Yes
PDK3	0.03256	0.38129	1.40383	0.02952	0.01147	YES	NO	No	Yes
SLC39A11	0.02891	0.33603	1.44877	0.02768	0.00244	YES	NO	No	Yes
PCGF2	8e-05	-0.43431	1.97064	7e-05	0.00035	YES	NO	No	Yes
LOC344595	0.04308	-0.67161	1.26294	0.04632	0.00113	YES	NO	No	Yes
LPPR3	0.02885	-1.16765	1.18454	0.02661	0.00135	NO	YES	No	Yes
C4orf38	0.04871	-0.44395	1.26173	0.04864	0.00407	NO	YES	No	Yes
C10orf93	0.00931	-1.49238	1.28549	0.00881	0.00142	YES	NO	No	Yes
SUGT1P1	0.02655	-0.81475	1.24897	0.02678	0.00418	YES	NO	No	Yes
FAM92A1	0.03726	-0.24511	1.29359	0.04223	0.00582	NO	YES	No	Yes
CCL26	0.00431	3.27465	1.16317	0.00399	0.00019	YES	NO	No	Yes
DNAJC6	0.00345	-1.92803	1.23881	0.00349	0.00167	YES	NO	No	Yes
SLC22A15	0.00367	-0.47757	1.35902	0.00356	0.00855	NO	YES	No	Yes
FRMD5	0	0.51525	1.37855	0	0	YES	NO	No	Yes
PDE7A	0.01166	0.53783	1.37761	0.01213	0.00046	YES	NO	No	Yes
FST	0.00014	2.29113	1.3322	0.00013	0.00011	NO	YES	No	Yes
TMCC2	0.04187	0.41513	1.21595	0.04573	0.00306	YES	NO	No	Yes
LRRN4	0.00065	-0.15898	1.24008	0.00044	0.00095	NO	YES	No	Yes
TREML3	0.00822	0.44271	1.1501	0.01208	0.00011	YES	NO	No	Yes
KLK2	0.01496	0.38841	1.1882	0.00965	0.00478	YES	NO	No	Yes
KLK3	0.00122	-0.17719	1.20552	0.00059	0.0007	NO	YES	No	Yes
TTC7B	1e-05	0.24474	1.71002	1e-05	0	YES	NO	No	Yes
APP	0.0006	0.3616	1.61773	0.00068	3e-05	YES	NO	No	Yes
LMX1B	0	-0.17682	1.23501	1e-05	1e-05	NO	YES	No	Yes
PTGFRN	0.03173	0.85062	1.33763	0.03052	0.00637	NO	YES	No	Yes
PTPRU	0.03022	0.06023	1.23306	0.02775	0.00225	NO	YES	No	Yes
PTPRR	0.00244	-1.13296	1.22197	0.0027	1e-05	YES	NO	No	Yes
SPERT	0.008	1.21506	1.18924	0.00996	0.00219	YES	NO	No	Yes
APOB	0.02217	-2.00348	1.20293	0.01516	0.00474	YES	NO	No	Yes
EN1	0.04634	-0.88116	1.10746	0.04681	0.013	NO	YES	No	Yes
ALAS2	0.04126	0.80719	1.26281	0.03189	0.00569	YES	NO	No	Yes
SLCO1B3	0.02725	2.79766	1.08365	0.02574	0.00029	YES	NO	No	Yes
CCNA1	0.00366	2.2189	1.10803	0.00497	0.00084	YES	NO	No	Yes
GATA2	0.00938	-1.54341	1.31115	0.00992	0.00771	YES	NO	No	Yes
NGF	0.0009	-0.49685	1.20235	0.00103	0	NO	YES	No	Yes
LAMB3	0.01047	2.27776	1.27597	0.00908	0.00018	NO	YES	No	Yes
LOC90246	0.00578	-0.06501	1.23163	0.00505	0.00152	NO	YES	No	Yes
SLC22A4	0.0422	-0.33565	1.26398	0.04164	0.00068	YES	NO	No	Yes
H2BFM	0.04698	-0.18145	1.36735	0.02	0.02396	YES	NO	No	Yes
ADCY1	0.03275	-0.71243	1.19255	0.02837	0.00134	NO	YES	No	Yes
SLC22A1	0.0067	2.77632	1.19326	0.00313	0	YES	NO	No	Yes
FOXD1	0.01256	1.73691	1.23954	0.01251	0.00039	NO	YES	No	Yes
CDX2	0.01732	-1.0475	1.11709	0.01599	0.00169	NO	YES	No	Yes
ASPHD2	0.00545	0.15888	1.44832	0.00525	0.00139	NO	YES	No	Yes
DMP1	0.00817	1.64675	1.29963	0.00685	0.00037	YES	NO	No	Yes
SPTA1	0.0494	-0.25523	1.23083	0.0356	0.01874	YES	NO	No	Yes
PCDHB16	0.00687	-0.54714	1.23047	0.00636	0.00431	YES	NO	No	Yes
INPP4B	0.04206	0.11759	1.17474	0.03915	0.00841	NO	YES	No	Yes
SLC35F3	0.01673	-1.98523	1.1337	0.0208	0.02515	NO	YES	No	Yes
FIGN	0.01643	0.27722	1.16064	0.01404	6e-05	YES	NO	No	Yes
MAGEB3	0.03476	0.01556	1.59593	0.01497	0.01622	YES	NO	No	Yes
C13orf38	0.00164	-0.35707	1.27928	0.00123	0.00133	NO	YES	No	Yes
SPATA17	0.02684	-0.07791	1.23289	0.02668	0.00732	NO	YES	No	Yes
LOC285954	0.01111	1.05874	1.28053	0.00883	0.00033	YES	NO	No	Yes
L1CAM	0.00146	0.59568	1.18512	0.00109	0.00013	YES	NO	No	Yes
PLOD2	0.00841	-1.00813	1.30742	0.0077	0.00262	NO	YES	No	Yes
KRTAP10.2	0.04604	-0.05964	1.50826	0.03804	0.00808	NO	YES	No	Yes
G6PD	0.01395	0.11141	1.25351	0.01708	0.00594	NO	YES	No	Yes
AGA	0.0037	-0.13877	1.62289	0.00415	0.00198	NO	YES	No	Yes
MAG	0.00865	-0.55929	1.36589	0.00384	8e-05	NO	YES	No	Yes
CYTSB	0.01331	0.12529	1.35474	0.01503	0.00149	NO	YES	No	Yes
MINPP1	0.00919	-0.01684	1.58793	0.01172	0.01163	NO	YES	No	Yes
SLITRK6	0.00449	2.55567	1.13417	0.00459	0.00021	YES	NO	No	Yes
RAB2B	0.03654	-0.6066	1.58011	0.03391	0.00653	YES	NO	No	Yes
CLIP4	0.0076	-0.03175	1.4499	0.00833	0.00072	NO	YES	No	Yes
PDX1	0.0432	-1.21516	1.14481	0.0404	0.00332	YES	NO	No	Yes
IL31RA	0.0028	1.77422	1.21061	0.00299	0.0004	NO	YES	No	Yes
KCNG2	0.00423	0.1596	1.47568	0.00346	0.00099	YES	NO	No	Yes
C10orf55	0.00416	1.73484	1.34464	0.00404	0.00153	YES	NO	No	Yes
CALCA	0.03373	-1.0798	1.30759	0.01461	0.00555	YES	NO	No	Yes
CALCB	0.00176	0.24534	1.26428	0.00166	0.00031	YES	NO	No	Yes
NSMAF	0.02305	0.12123	1.58751	0.02646	0.00387	NO	YES	No	Yes
HOXC11	0.0015	-1.64583	1.19235	0.00301	0.00116	NO	YES	No	Yes
FSCN3	0.04596	-0.0576	1.35744	0.03862	0.01045	NO	YES	No	Yes
LYPD1	0.04602	0.22173	1.15867	0.04676	0.00057	NO	YES	No	Yes
C9orf25	0.01723	-0.33678	1.43892	0.01771	0.00909	YES	NO	No	Yes
ULBP2	0.01664	1.48811	1.26382	0.01837	0.00906	NO	YES	No	Yes
PSG4	0.03203	0.97944	1.09554	0.03159	0.00337	NO	YES	No	Yes
PSG5	0.04419	0.48907	1.12239	0.03475	0.00099	YES	NO	No	Yes
HOXC8	0.0232	-0.81006	1.13717	0.03341	0.0034	NO	YES	No	Yes
HOXC5	0.00265	-0.04031	1.24285	0.00466	0.00021	NO	YES	No	Yes
HOXC4	0.03531	-0.93391	1.17232	0.03906	0.00489	YES	NO	No	Yes
C5orf62	0.01537	0.21007	1.30673	0.01348	0.00163	NO	YES	No	Yes
FZD3	0.00035	0.58503	1.40419	0.00039	0	YES	NO	No	Yes
LHX1	1e-05	2.46318	1.23321	1e-05	0	YES	NO	No	Yes
CTNNAL1	0.03983	0.32212	1.19463	0.04663	0.00256	YES	NO	No	Yes
NCRNA00052	0.00025	0.06658	1.25174	0.00022	1e-05	YES	NO	No	Yes
GLS	0.00102	0.57434	1.59514	0.00076	2e-05	YES	NO	No	Yes
FLJ44054	0.01112	1.98772	1.32379	0.00604	0.00016	YES	NO	No	Yes
NDNL2	0.00026	-0.19053	1.91317	0.00047	0	YES	NO	No	Yes
SFTPD	0.03305	-0.77666	1.14091	0.0419	0.0001	YES	NO	No	Yes
C6orf145	0.00011	-0.57249	1.69315	0.00015	0.00045	NO	YES	No	Yes
FLJ32063	0.03195	-0.4339	1.47229	0.02441	0.00311	NO	YES	No	Yes
HIST1H3J	0.00865	-0.03004	1.4107	0.00511	0.00054	NO	YES	No	Yes
LAMC2	0.00429	2.88516	1.22313	0.0032	5e-05	NO	YES	No	Yes
ZNF134	0.00852	-0.18606	1.36579	0.01048	0.00123	YES	NO	No	Yes
TAC1	0.00022	-0.94859	1.70765	6e-05	5e-05	NO	YES	No	Yes
HHIPL2	0.03682	-0.91521	1.11243	0.0371	0.00016	YES	NO	No	Yes
GPR68	0.01641	2.55238	1.2313	0.01372	0.00011	YES	NO	No	Yes
IL6	0.02457	2.39392	1.1288	0.02456	0.00123	YES	NO	No	Yes
SUSD1	0.0085	-0.00371	1.58069	0.00674	0.00095	NO	YES	No	Yes
TINAGL1	0.02427	1.89714	1.21222	0.01994	0.00045	YES	NO	No	Yes
MT1L	0.00342	0.83973	1.19767	0.00206	0.00026	YES	NO	No	Yes
PPP1R14C	0.00274	2.28614	1.39008	0.00225	0.00541	NO	YES	No	Yes
OR2W3	0.02622	-0.18361	1.14206	0.02495	0.00305	NO	YES	No	Yes
RET	0.03309	-0.47023	1.12765	0.03801	0.00014	NO	YES	No	Yes
POTEH	0.04129	-0.11872	1.46684	0.01763	0.01177	NO	YES	No	Yes
IVNS1ABP	0.00587	0.87889	1.50018	0.00467	0.00024	YES	NO	No	Yes
VAX1	0.00264	-0.45859	1.18572	0.00227	0.00034	NO	YES	No	Yes
BBS12	0.04862	-0.11624	1.33167	0.05341	0.00252	NO	YES	No	Yes
DKFZp566F0947	0.03776	1.14781	1.29643	0.03037	0	YES	NO	No	Yes
FKRP	0.0243	0.18723	1.69923	0.02292	0.00629	YES	NO	No	Yes
LRRC3	0.00262	0.2672	1.3436	0.00327	6e-05	NO	YES	No	Yes
FTHL3	0.00013	0.83273	1.64391	0.00013	2e-05	NO	YES	No	Yes
C14orf149	0.001	0.32996	1.56378	0.00096	0.00024	YES	NO	No	Yes
RASL11B	0.01582	0.57397	1.18039	0.01637	0.00082	YES	NO	No	Yes
SEMA3A	0.00113	1.10366	1.22629	0.00075	8e-05	YES	NO	No	Yes
KCNJ15	2e-05	2.64063	1.39939	3e-05	0	YES	NO	No	Yes
TMX4	0.04198	0.60996	1.44971	0.02758	0	YES	NO	No	Yes
GJB7	0.01494	0.40267	1.11134	0.01789	0.007	NO	YES	No	Yes
FGG	0.01151	1.40417	1.17976	0.005	5e-05	YES	NO	No	Yes
FGA	0.025	-2.04162	1.15517	0.01371	0.01279	YES	NO	No	Yes
FGB	0.04954	2.60536	1.15548	0.02513	1e-05	YES	NO	No	Yes
EXT2	1e-05	0.58872	1.87851	2e-05	0	YES	NO	No	Yes
EXT1	0.00748	0.71084	1.49838	0.00848	0.00307	NO	YES	No	Yes
CCDC122	0.048	-0.2976	1.24505	0.0493	0.01062	YES	NO	No	Yes
TSIX	0.00691	-2.68654	1.10597	0.00507	0.00383	YES	NO	No	Yes
SPANXA2	0.04009	-0.12499	1.10872	0.04476	0.00718	YES	NO	No	Yes
FURIN	0.00178	-0.41378	1.57146	0.00293	0.00076	NO	YES	No	Yes
PEX5L	0.00121	0.62311	1.3989	0.00032	0	YES	NO	No	Yes
GALNT14	0.02023	0.8458	1.17661	0.02557	0.01385	NO	YES	No	Yes
C8B	0.03682	-0.48105	1.32406	0.0235	0.00769	NO	YES	No	Yes
CACNG4	0.01523	-1.26798	1.11097	0.01673	0.0044	YES	NO	No	Yes
ZNF204P	0.0257	-0.37174	1.21049	0.03234	0.00488	YES	NO	No	Yes
CGA	0.00543	0.40962	1.58452	0.00041	0.00214	YES	NO	No	Yes
MT1DP	0.01223	-0.21693	1.31229	0.01166	0.00063	NO	YES	No	Yes
DISP2	0.04338	-0.35738	1.12394	0.04265	0.02203	YES	NO	No	Yes
FOLR3	0.01186	-0.16742	1.11813	0.01227	0.00062	NO	YES	No	Yes
NR0B1	0.03945	-1.12571	1.12033	0.03281	0.00337	YES	NO	No	Yes
SIRPA	0.02381	-0.15397	1.25701	0.02813	0.011	NO	YES	No	Yes
SPANXC	0.0007	0.00572	1.16256	0.00089	3e-05	YES	NO	No	Yes
KRTAP1.5	0.01995	0.20696	1.24573	0.01826	0.00144	NO	YES	No	Yes
FADS3	0.00022	-0.15706	1.37791	0.00023	1e-05	NO	YES	No	Yes
PRRG1	0.00092	-0.34362	1.35557	0.00146	0.00048	NO	YES	No	Yes
SLCO1B1	0.00473	0.09888	1.23501	0.00439	0.00041	YES	NO	No	Yes
ST3GAL4	0.03175	-0.83933	1.31097	0.03591	0.00336	YES	NO	No	Yes
SLC16A3	0.02201	1.86441	1.34483	0.01563	1e-05	YES	NO	No	Yes
HOTAIR	0.01366	-1.12434	1.16882	0.01509	0.0007	NO	YES	No	Yes
PCDHA10	0.04355	-2.75467	1.15195	0.0335	0.02503	YES	NO	No	Yes
SOCS3	0.02112	0.97045	1.32591	0.02035	0.00518	YES	NO	No	Yes
OPN3	0.00948	0.64847	1.35855	0.00982	0.00012	YES	NO	No	Yes
CCDC147	0.04468	-0.43871	1.17188	0.04797	0.00051	NO	YES	No	Yes
PTGR1	0.00247	0.50299	1.26554	0.00361	9e-05	YES	NO	No	Yes
ADRA1B	0.03721	-1.83394	1.14402	0.03678	0.00563	YES	NO	No	Yes
THBD	0.00923	0.43275	1.22225	0.00892	0.00599	NO	YES	No	Yes
ZNF560	0.03994	-0.26849	1.23717	0.01771	0.00165	NO	YES	No	Yes
RTL1	0.00555	-0.39713	1.30673	0.00094	0.00025	NO	YES	No	Yes
ZFP57	0.00378	0.1852	1.16762	0.00434	1e-05	NO	YES	No	Yes
DUSP10	0.00375	-0.18724	1.39388	0.00349	0.00076	NO	YES	No	Yes
OR56B4	0.00551	-0.29399	1.38199	0.00547	0.00056	YES	NO	No	Yes
TMEM144	0.01851	-1.49132	1.35192	0.02232	0.01057	YES	NO	No	Yes
INSC	0.00123	-0.45894	1.35013	0.00061	0.00047	NO	YES	No	Yes
CAMK2N1	0	-0.67592	1.48557	0	0	NO	YES	No	Yes
GAS6	0.01282	0.57056	1.32171	0.01031	0.00246	YES	NO	No	Yes
CSF2	0.02347	3.37631	1.12125	0.01985	0.00275	YES	NO	No	Yes
WNT7A	0	1.37872	1.31355	0	0	NO	YES	No	Yes
EGLN3	0.03325	2.38751	1.15999	0.03199	0.00626	YES	NO	No	Yes
TMEM136	0.02593	-1.47042	1.33376	0.02142	0.02412	YES	NO	No	Yes
TRIM10	0.04487	1.54577	1.20468	0.0393	9e-05	YES	NO	No	Yes
CGB7	0.03388	1.12383	1.23259	0.03361	0.00134	NO	YES	No	Yes
CCND1	0.00034	0.74993	1.31267	0.00032	0.0002	YES	NO	No	Yes
HOXD11	0.0262	-0.16652	1.12324	0.03637	0.01921	NO	YES	No	Yes
C7orf65	0.04201	-0.10989	1.32367	0.03874	0.01819	NO	YES	No	Yes
STARD3NL	0.00056	-0.57596	1.63784	0.00046	0.0001	YES	NO	No	Yes
LYPD6B	0.03534	2.20748	1.15477	0.03309	0.00122	YES	NO	No	Yes
SLC29A1	0.00497	-0.2108	1.51838	0.00466	0.00143	NO	YES	No	Yes
NLRP5	0.0041	-0.20511	1.70106	0.00187	0.0028	YES	NO	No	Yes
PSEN2	0.02116	-0.00155	1.37834	0.01866	0.0004	NO	YES	No	Yes
RAB17	0.00774	-1.60653	1.19691	0.00721	0.00093	YES	NO	No	Yes
DCBLD2	0.00691	1.38372	1.34403	0.00487	0	YES	NO	No	Yes
DCBLD1	0.00015	0.26662	1.45388	0.00013	0.0001	NO	YES	No	Yes
CDH10	0.0191	-1.06608	1.3957	0.00685	0.00103	NO	YES	No	Yes
NEFM	0.04604	-1.60705	1.06226	0.05216	0.00306	NO	YES	No	Yes
C2orf70	6e-05	-0.2903	1.38319	3e-05	2e-05	NO	YES	No	Yes
MEPE	0.03036	-0.55156	1.32532	0.03047	0.01485	YES	NO	No	Yes
IFT74	0.0196	0.48653	1.38281	0.02101	0.00042	YES	NO	No	Yes
SHANK2	0.00031	-0.90946	1.18063	0.00045	0.00017	YES	NO	No	Yes
SPATA8	0.0262	0.24869	1.69363	0.01327	0.00467	YES	NO	No	Yes
MAGEA4	0.03584	5.97249	1.05079	0.03334	0.00236	YES	NO	No	Yes
EFNB2	0	0.7047	1.69064	0	0	YES	NO	No	Yes
PROC	0.00192	-0.36671	1.18894	0.00265	0.00064	NO	YES	No	Yes
LOC442308	0.01831	1.03929	1.32727	0.01636	7e-05	YES	NO	No	Yes
WT1	0.00312	-1.77108	1.18388	0.00318	1e-05	YES	NO	No	Yes
TMEM65	0.00399	-0.12462	1.5866	0.00491	8e-05	NO	YES	No	Yes
ADA	0.00142	2.05686	1.48319	0.00081	3e-05	YES	NO	No	Yes
TMEM215	0.01254	-0.39144	1.3288	0.0051	0.00039	NO	YES	No	Yes
ANO1	0.00029	2.94761	1.24017	0.0002	1e-05	YES	NO	No	Yes
TLL2	0.02984	0.23803	1.14699	0.02888	0.00142	YES	NO	No	Yes
INHBC	0.01815	0.31403	1.43616	0.01305	0	YES	NO	No	Yes
DHRS2	0.00159	-1.94396	1.15982	0.00103	0.00624	NO	YES	No	Yes
HDGFL1	0.02335	0.02	1.33556	0.01274	0.00534	YES	NO	No	Yes
SNCA	0.00823	-0.73303	1.21199	0.00989	0.00222	NO	YES	No	Yes
KNG1	0.03847	-0.64895	1.34662	0.01299	0.00119	NO	YES	No	Yes
SCARB1	0.00086	-0.62117	1.47973	0.00085	0.0004	YES	NO	No	Yes
NOX5	0.0178	-0.05675	1.17035	0.01955	0.00182	NO	YES	No	Yes
DGKG	0.00909	-0.62277	1.16403	0.01147	0.00079	YES	NO	No	Yes
TXNRD1	0.04895	1.18054	1.17436	0.05475	0.00128	YES	NO	No	Yes
KIF6	0.00323	-2.00022	1.24755	0.00381	0.00099	YES	NO	No	Yes
HOXC13	8e-05	1.13509	1.26457	0.00032	4e-05	NO	YES	No	Yes
JAG2	0.01542	1.17112	1.35248	0.01979	0.00302	NO	YES	No	Yes
CDH3	0.01033	3.25705	1.29395	0.00983	0.00013	YES	NO	No	Yes
NETO2	0.00366	1.44804	1.50428	0.00317	0.0002	YES	NO	No	Yes
MGAM	0.03483	-1.18792	1.17162	0.02873	0.00111	YES	NO	No	Yes
TREM1	0.00361	-0.78182	1.19826	0.00331	0.00242	NO	YES	No	Yes
LST.3TM12	0.0039	0.42679	1.21606	0.0037	0.00091	YES	NO	No	Yes
ALX4	0.00014	0.32449	1.30118	0.0001	1e-05	YES	NO	No	Yes
EPHB2	0.00947	1.7407	1.23035	0.00974	0	YES	NO	No	Yes
C6orf138	0.03156	0.23031	1.192	0.02585	0.00252	YES	NO	No	Yes
HTR7	0.00266	1.17219	1.1791	0.00335	0.00035	NO	YES	No	Yes
ELFN2	0.00972	-1.34991	1.13469	0.00826	0.0052	YES	NO	No	Yes
ANKRD33	0.00259	-0.63526	1.57956	0.001	0.00226	YES	NO	No	Yes
LOC153910	0.00308	-0.38543	1.39739	0.00647	0.00012	YES	NO	No	Yes
IL20	0.00297	1.2164	1.15115	0.00276	0.00025	NO	YES	No	Yes
STXBP1	0.00716	-0.33274	1.34657	0.00889	0.00016	YES	NO	No	Yes
DKK1	1e-05	1.7748	1.20475	3e-05	0	NO	YES	No	Yes
UPRT	0.04796	-0.29329	1.29177	0.05821	0.00863	NO	YES	No	Yes
HTR3C	0.03259	-0.31099	1.29591	0.0291	0.00062	YES	NO	No	Yes
SOX1	0.01808	1.37963	1.11165	0.01633	0.00452	YES	NO	No	Yes
PCTP	0.00017	-0.47305	1.77119	0.00012	0	YES	NO	No	Yes
LRTM2	0.01614	-0.53367	1.34975	0.0144	8e-05	NO	YES	No	Yes
ABCC3	0.03777	0.18991	1.17792	0.03947	0.00045	YES	NO	No	Yes
ZPLD1	0.00958	-1.02069	1.20241	0.01032	0.01387	NO	YES	No	Yes
PLAU	1e-05	1.85453	1.4868	1e-05	0	YES	NO	No	Yes
KIAA0040	0.03394	-0.32009	1.33965	0.03993	0.00568	NO	YES	No	Yes
RFXAP	0.01667	-1.44201	1.40055	0.0215	0.00981	YES	NO	No	Yes
TCEAL6	0.00511	-0.34308	1.48909	0.00349	0.00041	NO	YES	No	Yes

[truncated: 7 more sheets: LightCyan_IS, LightCyan_DS, Magenta_IS, Magenta_DS, Pink_IS, Pink_DS, Immune Suppression Gene List]
